# Supplementary material for: A global genomic approach uncovers novel components for twitching motility-mediated biofilm expansion in Pseudomonas aeruginosa
Source: Microb Genom. 2018 Nov 1;4(11):e000229. doi: 10.1099/mgen.0.000229 (PMC6321873; doi:10.1099/mgen.0.000229)
Supplement: Supplementary File 2 [file mgen-4-229-s002.xlsx]

## Sheet: Supplementary Table 1
Table S1. Full list of all gene hits obtained in TraDIS screen. Table contains PA14 gene locus tag, gene name, annotated gene function, the logFC (log2 fold change) in transposon insertions from mutants obtained from the inner (non-twitching) zone vs mutants obtained from the outer (active-twitching) motility zone, and the statistical q value for all replicates.
Locus_tag	Gene_name	Function	logFC	q.value
PA14_70390	crc	catabolite repression control protein	-12.7821	4.03e-05
PA14_05390	chpA	ChpA	-12.7366	4.27e-05
PA14_60280	fimU	type 4 fimbrial biogenesis protein FimU	-12.5246	6.34e-05
PA14_60260	pilR	two-component response regulator PilR	-12.2634	8.27e-05
PA14_23830	fimV	pilus assembly protein	-11.8337	0.000159386
PA14_50140	fliF	Flagella M-ring outer membrane protein precursor	-11.5773	0.000208719
PA14_66640	pilO	type 4 fimbrial biogenesis protein PilO	-11.347	0.00022537
PA14_09280	pchF	pyochelin synthetase PchF	-11.3142	0.000192087
PA14_66320	PA14_66320	putative sensory box protein	-11.0557	0.00022537
PA14_43850	htpG	heat shock protein HtpG	-11.0271	0.000229445
PA14_71650	aspA	aspartate ammonia-lyase	-10.8603	0.000306099
PA14_05580	PA14_05580	conserved hypothetical protein	-10.8373	0.000326721
PA14_69900	PA14_69900	putative signal transduction protein	-10.6758	0.000397834
PA14_68230	PA14_68230	probable two-component sensor	-10.6315	0.000398339
PA14_58760	pilC	type 4 fimbrial biogenesis protein pilC	-10.618	0.000415734
PA14_45680	flhA	flagellar biosynthesis protein FlhA	-10.59	0.000415734
PA14_71780	PA14_71780	putative transcriptional regulator, RpiR family	-10.5878	0.000415734
PA14_03800	oprE	anaerobically-induced outer membrane porin OprE precursor	-10.5044	0.000485958
PA14_22620	cyaB	CyaB	-10.5002	0.000485958
PA14_66580	PA14_66580	putative Type II secretory pathway protein	-10.4607	0.000496834
PA14_68250	PA14_68250	probable two-component response regulator	-10.4527	0.00052531
PA14_56790	PA14_56790	putative GGDEF domain/EAL domain protein	-10.4314	0.00052531
PA14_50130	fliG	flagellar motor switch protein FliG	-10.3923	0.000543678
PA14_02020	PA14_02020	putative outer membrane porin	-10.3543	0.000543678
PA14_00790	prlC	oligopeptidase A	-10.2573	0.000635441
PA14_40960	fimL	pilin biosynthetic protein	-10.2497	0.000654659
PA14_69470	algR	alginate biosynthesis regulatory protein AlgR	-10.2042	0.000689354
PA14_05340	pilI	type IV pili signal transduction protein PilI	-10.181	0.000689354
PA14_66410	PA14_66410	conserved hypothetical protein	-10.0901	0.00074445
PA14_26930	PA14_26930	transglutaminase-like domain protein	-10.0436	0.000768399
PA14_57970	PA14_57970	putative ATP kinase	-9.99206	0.000884722
PA14_00030	recF	DNA replication and repair protein RecF	-9.96885	0.000914492
PA14_62440	yieG	putative transporter	-9.94422	0.000912144
PA14_72590	znuB	permease of ABC zinc transporter ZnuB	-9.93021	0.000912863
PA14_65150	rplI	50S ribosomal protein L9	-9.8869	0.000914492
PA14_64170	PA14_64170	conserved hypothetical protein	-9.88595	0.000962464
PA14_01760	nuh	nonspecific ribonucleoside hydrolase	-9.86769	0.000940514
PA14_66790	hslU	heat shock protein HslU	-9.84411	0.000976007
PA14_17050	map	methionine aminopeptidase, type I	-9.82908	0.000997113
PA14_16480	wspF	putative methylesterase, CheB-like	-9.82546	0.00104872
PA14_09630	PA14_09630	putative acyl-CoA dehydrogenase	-9.81318	0.000997113
PA14_02290	PA14_02290	putative transcriptional regulator, LysR family	-9.81085	0.0010164
PA14_08380	PA14_08380	putative redox protein	-9.79973	0.0010164
PA14_72550	znuA	putative zinc ABC transporter, periplasmic zinc-binding protein	-9.79802	0.00101966
PA14_08490	PA14_08490	conserved hypothetical protein	-9.78073	0.00104509
PA14_13410	PA14_13410	peptide chain release factor 3	-9.77238	0.00102252
PA14_41220	lon	Lon protease	-9.74743	0.00104872
PA14_27480	htpX	heat shock protein HtpX	-9.72878	0.00104872
PA14_51410	pqsC	PqsC	-9.70061	3.71e-05
PA14_60320	pilE	type 4 fimbrial biogenesis protein PilE	-9.69988	0.00104872
PA14_05540	mexB	RND multidrug efflux transporter MexB	-9.69569	0.00104872
PA14_05180	pilT	twitching motility protein PilT	-9.69279	0.00104872
PA14_23210	PA14_23210	putative phosphoglycolate phosphatase	-9.67241	0.00104872
PA14_18890	rnfE	putative NADH:ubiquinone oxidoreductase, subunit RnfE	-9.66413	0.00104872
PA14_71640	PA14_71640	putative transcriptional regulator, LysR family	-9.6531	0.00104872
PA14_70360	PA14_70360	conserved hypothetical protein	-9.60084	0.00104872
PA14_02360	atsR	putative binding protein component of ABC transporter	-9.58993	0.00104872
PA14_23070	zwf	glucose-6-phosphate 1-dehydrogenase	-9.58034	0.00104872
PA14_00170	trkA	potassium uptake protein TrkA	-9.55962	0.00104872
PA14_72580	znuC	zinc ABC transporter, ATP-binding protein ZnuC	-9.55796	0.00104872
PA14_03940	spuF	polyamine transport protein PotG	-9.49334	0.00104872
PA14_30230	clpA	ATP-dependent clp protease, ATP-binding subunit ClpA	-9.48624	0.00104872
PA14_61680	PA14_61680	putative methyl transferase	-9.48306	0.00104872
PA14_03930	spuE	polyamine transport protein	-9.46301	0.00104872
PA14_18880	nth	endonuclease III	-9.45464	0.00104872
PA14_72490	polA	DNA polymerase I	-9.43724	0.00104872
PA14_12100	dacC	D-ala-D-ala-carboxypeptidase	-9.43103	0.00104872
PA14_70570	recG	ATP-dependent DNA helicase RecG	-9.41107	0.00104872
PA14_62710	pnp	polyribonucleotide nucleotidyltransferase	-9.40954	0.00104872
PA14_14040	rhl	ATP-dependent RNA helicase RhlB	-9.40604	0.00104872
PA14_04870	PA14_04870	putative peptidase	-9.39804	0.00104872
PA14_64140	prmA	ribosomal protein L11 methyltransferase	-9.3897	0.00104872
PA14_25080	foaA	fatty-acid oxidation complex alpha-subunit	-9.38457	0.00104872
PA14_72200	prfH	putative peptide chain release factor	-9.37861	0.00104872
PA14_56240	pykA	pyruvate kinase II	-9.35492	0.00104872
PA14_58330	PA14_58330	conserved hypothetical protein	-9.32933	0.00104872
PA14_08540	PA14_08540	putative metallopeptidase	-9.32736	0.00105962
PA14_66680	maeB	malic enzyme	-9.31829	0.00104872
PA14_60240	PA14_60240	conserved hypothetical protein	-9.31675	0.00104872
PA14_17760	ada	putative methylated-DNA--protein-cysteine methyltransferase	-9.30432	0.00105962
PA14_52880	PA14_52880	putative protein involved in propionate catabolism	-9.28152	0.00104872
PA14_08370	vfr	cyclic AMP receptor-like protein	-9.27735	6.25e-05
PA14_67860	PA14_67860	putative ABC-type amino acid transporter	-9.26764	0.00104872
PA14_03880	spuB	glutamine synthetase	-9.26529	0.00104872
PA14_56450	PA14_56450	putative amidase	-9.2644	0.00104872
PA14_12270	PA14_12270	conserved hypothetical protein	-9.24593	0.00104872
PA14_00180	sun	putative tRNA and rRNA cytosine-C5-methylases	-9.23594	0.00104872
PA14_01470	PA14_01470	putative transcriptional regulator	-9.23551	0.00105962
PA14_29940	nuoG	NADH dehydrogenase I chain G	-9.23379	0.00104872
PA14_67840	PA14_67840	putative ABC-type amino acid transporter	-9.22848	0.00104872
PA14_31050	PA14_31050	hypothetical protein	-9.22548	0.00105564
PA14_45800	fliM	flagellar motor switch protein FliM	-9.22328	0.00104872
PA14_25090	foaB	fatty-acid oxidation complex beta-subunit	-9.22151	0.00104872
PA14_66340	PA14_66340	conserved hypothetical protein	-9.22104	0.00104872
PA14_53430	slyD	peptidyl-prolyl cis-trans isomerase SlyD	-9.21429	0.00104872
PA14_08500	PA14_08500	putative integral membrane protein	-9.20646	0.00104872
PA14_20700	PA14_20700	putative glycosyltransferase	-9.15705	0.00104872
PA14_72390	kinB	putative two-component sensor	-9.1531	0.00105962
PA14_29620	norR	putative transcriptional regulator	-9.13159	0.00104872
PA14_41563	cobA	uroporphyrin-III C-methyltransferase	-9.12836	0.00104872
PA14_02730	PA14_02730	putative dihydrodipicolinate synthetase	-9.12337	0.00105126
PA14_07730	ksgA	rRNA (adenine-N6,N6)-dimethyltransferase	-9.11929	0.00104872
PA14_07110	PA14_07110	putative transcriptional regulator, ArsR family	-9.10486	0.00104872
PA14_41250	tig	trigger factor	-9.09415	0.00104872
PA14_10480	PA14_10480	putative transcriptional regulator	-9.09049	0.00104872
PA14_27050	PA14_27050	putative transglycosylase, SLT family	-9.08047	0.00104872
PA14_41090	mltD	membrane-bound lytic murein transglycosylase D precursor	-9.07442	0.00104872
PA14_04040	PA14_04040	conserved hypothetical protein	-9.06787	0.00105962
PA14_45840	PA14_45840	conserved hypothetical protein	-9.05528	0.00105962
PA14_29990	nuoD	NADH dehydrogenase I chain C,D	-9.04797	0.00104872
PA14_62730	truB	tRNA pseudouridine 55 synthase	-9.03652	0.00105962
PA14_25770	pilZ	type 4 fimbrial biogenesis protein PilZ	-9.02583	0.00105962
PA14_70720	ubiC	chorismate-pyruvate lyase	-9.02507	0.00105962
PA14_50160	fliE	flagellar hook-basal body complex protein FliE	-9.01735	0.00105962
PA14_72930	PA14_72930	conserved hypothetical protein	-9.01477	0.00105962
PA14_03163	PA14_03163	hypothetical protein	-9.0017	0.00105962
PA14_05530	mexA	RND multidrug efflux membrane fusion protein MexA precursor	-8.99592	0.00105962
PA14_51670	PA14_51670	conserved hypothetical protein	-8.99553	0.00105962
PA14_45660	flhF	flagellar biosynthesis protein FlhF	-8.98114	0.00105962
PA14_49130	dctA	C4-dicarboxylate transport protein	-8.97774	0.00107461
PA14_63550	fdhE	formate dehydrogenase accessory protein FdhE	-8.97173	0.00109082
PA14_21820	PA14_21820	putative peptidyl-prolyl cis-trans isomerase, FkbP-type	-8.9633	0.00111467
PA14_03840	aguR	transcriptional regulator AguR	-8.94602	0.00105962
PA14_02200	cheR	putative chemotaxis protein methyltransferase	-8.94053	0.00107461
PA14_03630	PA14_03630	putative transcriptional regulator, ArsR family	-8.92607	0.00109082
PA14_13560	PA14_13560	putative fusaric acid resistance protein	-8.90814	0.00111958
PA14_12870	tesB	TesB, acyl-CoA thioesterase II	-8.89532	0.00111467
PA14_44080	PA14_44080	conserved hypothetical protein	-8.88507	0.00108513
PA14_27180	erfK	putative ErfK/YbiS/YcfS/YnhG family protein	-8.87272	0.00105962
PA14_26590	PA14_26590	putative transcriptional regulator, GntR family	-8.86785	0.00105962
PA14_00710	osmC	osmotically inducible protein OsmC	-8.865	0.00105962
PA14_57740	PA14_57740	conserved hypothetical protein	-8.86001	0.00105962
PA14_16630	PA14_16630	putative outer membrane protein, OmpA	-8.85589	0.00105962
PA14_67020	PA14_67020	conserved hypothetical protein	-8.8535	0.00105962
PA14_45150	PA14_45150	putative transcriptional regulator	-8.85327	0.00109082
PA14_73060	cynT	putative carbonic anhydrase-related protein	-8.85217	0.00109082
PA14_03420	PA14_03420	hypothetical protein	-8.83548	0.00105962
PA14_44160	PA14_44160	putative ATP-NAD kinase	-8.83353	0.00105962
PA14_29320	PA14_29320	putative NADH dehydrogenase, FAD-containing subunit	-8.8332	0.00105962
PA14_60300	pilX	type 4 fimbrial biogenesis protein PilX	-8.83246	0.000159386
PA14_28010	PA14_28010	conserved hypothetical protein	-8.83035	0.00105962
PA14_60900	PA14_60900	conserved hypothetical protein	-8.82978	0.00105962
PA14_40980	PA14_40980	putative Enoyl-CoA hydratase	-8.82941	0.00105962
PA14_05270	pyrR	transcriptional regulator PyrR	-8.82786	0.00105962
PA14_58750	pilB	type 4 fimbrial biogenesis protein PilB	-8.82283	0.000159386
PA14_54600	PA14_54600	hypothetical protein	-8.81641	0.00105962
PA14_21650	PA14_21650	hypothetical protein	-8.79897	0.00105962
PA14_20270	rhlG	beta-ketoacyl reductase	-8.79798	0.00105962
PA14_51680	PA14_51680	probable radical activating enzyme	-8.79691	0.00105962
PA14_66100	PA14_66100	putative membrane protein	-8.785	0.00105962
PA14_13360	PA14_13360	hypothetical protein	-8.78372	0.00105962
PA14_66150	PA14_66150	conserved hypothetical protein	-8.77534	0.00105962
PA14_68000	PA14_68000	conserved hypothetical protein	-8.77046	0.00105962
PA14_45130	PA14_45130	putative transporter	-8.7703	0.00105962
PA14_46600	PA14_46600	putative dehydrogenase/reductase	-8.76122	0.00105962
PA14_27780	yadH	putative ABC transporter, permease protein	-8.75882	0.00105962
PA14_19700	PA14_19700	putative class II aldolase/adducin domain protein	-8.75042	0.00105962
PA14_52630	aruE	succinylglutamate desuccinylase	-8.73539	0.00105962
PA14_12750	PA14_12750	conserved hypothetical protein	-8.73288	0.00105962
PA14_09730	dapA	putative dihydrodipicolinate synthase	-8.72934	0.00105962
PA14_15840	PA14_15840	conserved hypothetical protein	-8.72681	0.00105962
PA14_06390	PA14_06390	conserved hypothetical protein	-8.68975	0.00105962
PA14_60290	pilW	type 4 fimbrial biogenesis protein PilW	-8.68401	0.000191635
PA14_24230	PA14_24230	hypothetical protein	-8.68238	0.00105962
PA14_27460	tpm	thiopurine methyltransferase	-8.67296	0.00105962
PA14_49630	PA14_49630	probable transcriptional regulator	-8.6695	0.00105962
PA14_64580	PA14_64580	putative two-component sensor	-8.65172	0.00105962
PA14_23420	PA14_23420	putative zinc-binding dehydrogenase	-8.64717	0.00105962
PA14_20260	PA14_20260	conserved hypothetical protein	-8.64693	0.00105962
PA14_10300	PA14_10300	putative efflux protein	-8.64412	0.00105962
PA14_05320	pilG	type IV pili response regulator PilG	-8.64089	0.00105962
PA14_26760	PA14_26760	putative transcriptional regulator	-8.63332	0.00105962
PA14_40620	PA14_40620	putative MFS transporter	-8.63042	0.00111467
PA14_10970	PA14_10970	putative flavodoxin reductase	-8.62687	0.00105962
PA14_16770	PA14_16770	conserved hypothetical protein	-8.61902	0.00105962
PA14_12590	PA14_12590	hypothetical protein	-8.61255	0.00105962
PA14_61650	pagL	Lipid A 3-O-deacylase	-8.60395	0.00105962
PA14_24690	dacB	putative D-alanyl-D-alanine carboxypeptidase	-8.60356	0.00111467
PA14_10640	hpaG2	putative 4-hydroxyphenylacetate degradation bifunctional isomerase	-8.60252	0.00105962
PA14_11720	PA14_11720	probable membrane protein	-8.59516	0.00105962
PA14_45770	fliP	flagellar biosynthetic protein FliP	-8.58164	0.00105962
PA14_61290	PA14_61290	putative lipoprotein	-8.56678	0.00108513
PA14_20400	phnK	putative phosphonate ABC transporter, ATP-binding protein	-8.56611	0.00105962
PA14_06180	fiuI	putative RNA polymerase sigma-70 factor, ECF subfamily	-8.56528	0.00105962
PA14_25560	rne	ribonuclease E	-8.55773	0.00105962
PA14_42790	PA14_42790	putative DNA methylase	-8.55695	0.00105962
PA14_63390	PA14_63390	putative adenylate kinase	-8.55497	0.00105962
PA14_16880	PA14_16880	putative permease of ABC transporter	-8.55088	0.00105962
PA14_03950	spuG	polyamine transport protein PotH	-8.54402	0.00105962
PA14_29030	PA14_29030	putative FMN oxidoreductase	-8.54299	0.00111045
PA14_55130	gloA2	lactoylglutathione lyase	-8.54212	0.00105962
PA14_06010	PA14_06010	conserved hypothetical protein	-8.54122	0.00105962
PA14_31920	opmB	putative outer membrane protein	-8.53548	0.00105962
PA14_05190	pilU	twitching motility protein PilU	-8.53489	0.00105962
PA14_57240	PA14_57240	putative peptidase	-8.52477	0.00105962
PA14_47690	cobQ	cobyric acid synthase	-8.52448	0.00105962
PA14_28450	eco	ecotin precursor	-8.51948	0.00127348
PA14_68730	gshA	glutamate--cysteine ligase	-8.51755	0.00105962
PA14_44180	PA14_44180	putative transcriptional regulator, lysR family	-8.51356	0.00105962
PA14_45520	PA14_45520	putative plasmid partitioning protein	-8.50868	0.00105962
PA14_06210	PA14_06210	putative transcriptional regulator	-8.50851	0.00105962
PA14_28410	PA14_28410	hypothetical protein	-8.50051	0.00105962
PA14_50600	PA14_50600	probable transcriptional regulator	-8.49922	0.00105962
PA14_03090	PA14_03090	putative CBS domain	-8.49464	0.00105962
PA14_03960	spuH	polyamine transport protein PotI	-8.4919	0.00105962
PA14_47670	cobU	nicotinate-nucleotide--dimethylbenzimidazole phosphoribosyltransferase	-8.48696	0.00105962
PA14_22990	gltF	putative permease of ABC sugar transporter	-8.47856	0.00105962
PA14_48450	PA14_48450	putative peptidyl-arginine deiminase	-8.47581	0.00105962
PA14_52720	aruC	N-succinylglutamate 5-semialdehyde dehydrogenase	-8.47056	0.00105962
PA14_12370	PA14_12370	hypothetical protein	-8.46932	0.00142095
PA14_27360	PA14_27360	putative enoyl-CoA hydratase	-8.46507	0.00105962
PA14_28040	PA14_28040	conserved hypothetical protein	-8.46293	0.00105962
PA14_14810	PA14_14810	conserved hypothetical protein	-8.45208	0.00105962
PA14_68490	PA14_68490	putative thioesterase	-8.44583	0.00105962
PA14_39130	ybiT	putative ATP-binding component of ABC transporter	-8.43998	0.00105962
PA14_47390	PA14_47390	putative transmembrane sensor	-8.4361	0.00127348
PA14_13900	PA14_13900		-8.43381	0.00105962
PA14_15090	PA14_15090	hypothetical protein	-8.4332	0.00105962
PA14_64640	PA14_64640	putative transcriptional regulator, TetR family	-8.43246	0.00105962
PA14_28430	PA14_28430	putative membrane protein	-8.43181	0.00105962
PA14_52790	aotJ	arginine/ornithine binding protein AotJ	-8.43122	0.00105962
PA14_49070	PA14_49070	hypothetical protein	-8.42863	0.00105962
PA14_67500	gloA3	lactoylglutathione lyase	-8.42195	0.00105962
PA14_40540	PA14_40540	putative CBS-domain-containing membrane protein	-8.4205	0.00105962
PA14_40470	PA14_40470	putative potassium uptake protein, TrkH family	-8.41688	0.00105962
PA14_02510	exbD1	transport protein ExbD	-8.41666	0.00105962
PA14_04960	PA14_04960	putative membrane protein	-8.40395	0.00105962
PA14_43760	PA14_43760	conserved hypothetical protein	-8.40371	0.00105962
PA14_05840	gcdH	glutaryl-CoA dehydrogenase	-8.38481	0.00105962
PA14_23840	truA	tRNA-pseudouridine synthase I	-8.38011	0.00105962
PA14_22770	PA14_22770	conserved hypothetical protein	-8.36996	0.00105962
PA14_58740	PA14_58740	hypothetical protein	-8.36881	0.00105962
PA14_68020	PA14_68020		-8.36745	0.00105962
PA14_65640	PA14_65640	conserved hypothetical protein	-8.35685	0.00105962
PA14_25195	nagZ	beta-N-acetyl-D-glucosaminidase	-8.35232	0.00105962
PA14_39460	PA14_39460	conserved hypothetical protein	-8.35054	0.00105962
PA14_24970	yegS	putative diacylglycerol kinase	-8.34985	0.00105962
PA14_55580	nemO	heme oxygenase	-8.34291	0.00109082
PA14_46770	PA14_46770	conserved hypothetical protein	-8.34209	0.00105962
PA14_70860	PA14_70860	putative phosphate ABC transporter, periplasmic phosphate-binding protein	-8.3248	0.00105962
PA14_19580	ssuB	putative aliphatic sulfonate transport ATP-binding protein	-8.31936	0.00105962
PA14_29020	cpo	chloroperoxidase precursor	-8.31646	0.00105962
PA14_44120	PA14_44120	putative 3-hydroxyisobutyrate dehydrogenase	-8.3054	0.00105962
PA14_14520	PA14_14520	putative membrane protein	-8.30476	0.00105962
PA14_51810	yebC	conserved hypothetical protein	-8.29924	0.00105962
PA14_50860	PA14_50860	hypothetical protein	-8.29806	0.00105962
PA14_16590	PA14_16590	conserved hypothetical protein	-8.28589	0.00105962
PA14_09320	pchI	putative ATP-binding component of ABC transporter	-8.28009	0.00105962
PA14_07840	uhpA	putative two-component response regulator	-8.27954	0.00105962
PA14_46250	PA14_46250	putative SAM-dependent methyltransferase	-8.27831	0.00107149
PA14_49400	PA14_49400	conserved hypothetical protein	-8.2778	0.00105962
PA14_32690	gtdA	gentisate 1,2-dioxygenase	-8.27716	0.00105962
PA14_48000	PA14_48000	putative dihydrodipicolinate synthetase	-8.27326	0.00105962
PA14_20770	PA14_20770	putative anti-sigma F factor antagonist	-8.27005	0.00105962
PA14_23090	edaA	2-keto-3-deoxy-6-phosphogluconate aldolase	-8.2698	0.00105962
PA14_46330	PA14_46330	putative transcriptional regulator	-8.26251	0.00105962
PA14_24900	moaB2	molybdopterin biosynthetic protein B2	-8.26142	0.00105962
PA14_12730	PA14_12730	possible isochorismatase family protein	-8.26063	0.00105962
PA14_35940	PA14_35940	Putative Acyl-CoA synthetase	-8.25652	0.00105962
PA14_54300	recO	DNA repair protein RecO	-8.25527	0.00105962
PA14_18210	PA14_18210	putative deoxyribonuclease, TatD family	-8.25469	0.00105962
PA14_40020	PA14_40020	hypothetical protein	-8.25465	0.00105962
PA14_03520	PA14_03520	conserved hypothetical protein	-8.25161	0.00105962
PA14_65950	PA14_65950	putative transcriptional regulator	-8.25074	0.00105962
PA14_44280	ygdE	putative SAM-dependent methyltransferase	-8.24873	0.00105962
PA14_00130	PA14_00130	hypothetical protein	-8.24496	0.00105962
PA14_23380	orfH	UDP-N-acetyl-D-mannosaminuronate dehydrogenase	-8.24319	0.00105962
PA14_26230	hisQ	histidine transport system permease protein	-8.24179	0.00105962
PA14_31820	hisC	putative aminotransferase	-8.23604	0.00105962
PA14_07210	PA14_07210	conserved hypothetical protein	-8.2341	0.00105962
PA14_56620	PA14_56620	putative transcriptional regulator	-8.22985	0.00105962
PA14_47250	PA14_47250	conserved hypothetical protein	-8.22793	0.00105962
PA14_07030	PA14_07030	putative cytochrome c'	-8.21269	0.00105962
PA14_20000	PA14_20000	putative Fe2+-dicitrate sensor, membrane component	-8.20728	0.00105962
PA14_13460	fecI	putative RNA polymerase sigma-70 factor, ECF subfa	-8.20691	0.00105962
PA14_51570	PA14_51570	hypothetical protein	-8.19902	0.00105962
PA14_14600	tgt	queuine tRNA-ribosyltransferase	-8.18457	0.00105962
PA14_32940	PA14_32940	probable transcriptional regulator	-8.17907	0.00105962
PA14_39020	PA14_39020	putative membrane protein	-8.1775	0.00105962
PA14_51560	PA14_51560	possible acetyltransferase	-8.16125	0.00105962
PA14_27755	yliJ	probable glutathione S-transferase	-8.16055	0.00105962
PA14_69980	PA14_69980	putative transcriptional regulator	-8.15915	0.00105962
PA14_72150	PA14_72150	conserved hypothetical protein	-8.15888	0.00105962
PA14_07040	yqjC	putative exported protein	-8.14336	0.00105962
PA14_45510	PA14_45510	putative CheW domain protein	-8.13771	0.00105962
PA14_24980	PA14_24980	conserved hypothetical protein	-8.13392	0.00105962
PA14_12090	PA14_12090	possible lipoprotein, rlpA family	-8.13346	0.00191556
PA14_40900	PA14_40900	putative short-chain dehydrogenase	-8.12654	0.00105962
PA14_59190	PA14_59190	hypothetical protein	-8.12313	0.00105962
PA14_05910	PA14_05910	putative bacterial periplasmic transport system	-8.12212	0.00105962
PA14_69940	xpt	xanthine phosphoribosyltransferase	-8.11989	0.00105962
PA14_37590	kynB	kynurenine formamidase, KynB	-8.11163	0.00105962
PA14_13610	PA14_13610	putative permease component of an ABC-type transpo	-8.10775	0.00105962
PA14_24070	xcpX	general secretion pathway protein K	-8.10099	0.00105962
PA14_54240	PA14_54240	hypothetical protein	-8.0989	0.00105962
PA14_14470	pepA	leucine aminopeptidase	-8.09726	0.0011205
PA14_32380	oprN	multidrug efflux outer membrane protein OprN precursor	-8.09669	0.00149542
PA14_57130	PA14_57130	conserved hypothetical protein	-8.09251	0.00105962
PA14_26940	PA14_26940	conserved hypothetical protein	-8.0922	0.00105962
PA14_64230	retS	RetS (Regulator of Exopolysaccharide and Type III Secretion)	-8.08996	0.00105962
PA14_37710	fusA2	translation elongation factor G	-8.08909	0.00105962
PA14_05310	gshB	glutathione synthetase'	-8.08006	0.00105962
PA14_63520	PA14_63520	putative transcriptional regulator	-8.07988	0.00105962
PA14_29930	nuoH	NADH dehydrogenase I chain H	-8.07438	0.00105962
PA14_32930	PA14_32930	hypothetical protein	-8.07227	0.00105962
PA14_70850	pstC	phosphate ABC transporter, permease protein	-8.06675	0.00105962
PA14_42600	pscP	translocation protein in type III secretion	-8.06147	0.00105962
PA14_40010	PA14_40010	hypothetical protein	-8.05974	0.00105962
PA14_25830	PA14_25830	conserved hypothetical protein	-8.05494	0.00105962
PA14_55140	PA14_55140	hypothetical protein	-8.05278	0.00105962
PA14_05060	PA14_05060	conserved hypothetical protein	-8.04429	0.00105962
PA14_66990	PA14_66990	conserved hypothetical protein	-8.0434	0.00105962
PA14_52465	PA14_52465	hypothetical protein	-8.04096	0.00105962
PA14_43170	PA14_43170	putative transporter, bile acid/Na+ symporter family	-8.03739	0.00105962
PA14_46610	PA14_46610	hypothetical protein	-8.03173	0.00105962
PA14_44110	PA14_44110	putative membrane protein	-8.0251	0.00105962
PA14_48350	PA14_48350	putative membrain protein	-8.01427	0.00105962
PA14_52080	PA14_52080	hypothetical protein	-8.01337	0.0024208
PA14_26480	cobL	precorrin-6y-dependent methyltransferase CobL	-8.01003	0.00105962
PA14_68380	nudE	putative DP compound hydrolase	-8.00887	0.00105962
PA14_67550	PA14_67550	putative transcriptional regulator	-8.00739	0.00105962
PA14_35790	PA14_35790	Putative homospermidine synthase	-8.00573	0.00105962
PA14_27650	PA14_27650	conserved hypothetical protein	-8.00115	0.00132471
PA14_56420	PA14_56420	putative membrane protein	-8.00075	0.00109082
PA14_71310	etfB1	putative electron transfer flavoprotein, beta subunit	-7.99784	0.00105962
PA14_11700	PA14_11700	conserved hypothetical protein	-7.99687	0.00105962
PA14_10080	PA14_10080	hypothetical protein	-7.99418	0.00105962
PA14_39560	PA14_39560	putative chemotaxis transducer	-7.98589	0.00105962
PA14_53230	PA14_53230	probable oxidoreductase	-7.98576	0.00105962
PA14_24350	PA14_24350	putative two-component system regulatory protein	-7.98519	0.00105962
PA14_35440	ansA	L-asparaginase I	-7.97689	0.00105962
PA14_41150	PA14_41150	putative permease of ABC transporter	-7.97425	0.00105962
PA14_40550	PA14_40550	putative transcriptional regulator, LysR family	-7.97082	0.00105962
PA14_29480	wzm	putative permease of ABC-2 transporter	-7.96627	0.00105962
PA14_59010	PA14_59010	conserved hypothetical protein	-7.95847	0.00105962
PA14_33760	PA14_33760	putative ATP-binding/permease fusion ABC transporter	-7.95665	0.00105962
PA14_32750	PA14_32750	hypothetical protein	-7.95407	0.00105962
PA14_16270	PA14_16270	conserved hypothetical protein	-7.94936	0.00105962
PA14_23460	orfN	putative group 4 glycosyl transferase	-7.94305	0.00105962
PA14_33060	PA14_33060	hypothetical protein	-7.94193	0.00115964
PA14_29440	PA14_29440	putative transcriptional regulator, LysR family	-7.94153	0.00105962
PA14_11910	PA14_11910	conserved hypothetical protein	-7.94068	0.00105962
PA14_58380	PA14_58380	putative transcriptional regulator	-7.93987	0.00117756
PA14_29540	hplW	putative type II secretion system protein	-7.93498	0.00105962
PA14_51930	helX	probable thioredoxin	-7.93389	0.00115222
PA14_68680	envZ	two-component sensor EnvZ	-7.93183	0.00105962
PA14_30880	trbL	TrbG-like protein	-7.92683	0.00127721
PA14_11670	PA14_11670	hypothetical protein	-7.92486	0.00118636
PA14_46440	PA14_46440	putative acetyltransferase	-7.92427	0.00105962
PA14_06860	PA14_06860	hypothetical protein	-7.92425	0.00105962
PA14_12260	PA14_12260	conserved hypothetical protein	-7.92174	0.00105962
PA14_42470	pcrV	type III secretion protein PcrV	-7.92138	0.00105962
PA14_15670	cumA	putative multicopper oxidase	-7.91942	0.00118636
PA14_06700	nirL	heme d1 biosynthesis protein NirL	-7.91507	0.00105962
PA14_53300	PA14_53300	probable alkyl hydroperoxide reductase	-7.91378	0.00117885
PA14_29880	nuoL	NADH dehydrogenase I chain L	-7.91259	0.00115964
PA14_52460	mgtE	probable Mg transporter MgtE	-7.91145	0.00116856
PA14_62360	PA14_62360	putative iron-sulfur cluster-binding protein, Rieske family	-7.90279	0.00105962
PA14_04180	PA14_04180	conserved hypothetical protein	-7.89736	0.00105962
PA14_32220	catB	muconate cycloisomerase I	-7.89666	0.00144382
PA14_10990	hpaC	4-hydroxyphenylacetate 3-monooxygenase small chain	-7.8873	0.00123536
PA14_50510	PA14_50510	hypothetical protein	-7.88449	0.00128192
PA14_52070	PA14_52070	probable transcriptional regulator	-7.87735	0.0011205
PA14_43280	selD	selenophosphate synthetase	-7.87538	0.00111467
PA14_71080	PA14_71080	conserved hypothetical protein	-7.8733	0.00111467
PA14_49230	napD	NapD protein of periplasmic nitrate reductase	-7.87024	0.00105962
PA14_68370	cysQ	3'(2'),5'-bisphosphate nucleotidase	-7.86608	0.00111036
PA14_45790	fliN	flagellar motor switch protein FliN	-7.86541	0.00135325
PA14_45090	PA14_45090	conserved hypothetical protein	-7.86269	0.00127627
PA14_64530	PA14_64530	hypothetical protein	-7.86185	0.00117756
PA14_31610	PA14_31610	putative membrane protein, TerC family	-7.85934	0.00111503
PA14_10780	PA14_10780	conserved hypothetical protein	-7.8537	0.00115964
PA14_43440	PA14_43440	putative enoyl-CoA hydratase/isomerase	-7.85284	0.00127284
PA14_33110	PA14_33110	hypothetical protein	-7.85018	0.00111958
PA14_69350	PA14_69350	conserved hypothetical protein	-7.84906	0.00105962
PA14_37040	cupA2	chaperone CupA2	-7.84658	0.00105962
PA14_16670	cadR	putative transcriptional regulator CadR	-7.83075	0.00136351
PA14_56980	crcB	putative integral membrane protein	-7.82939	0.00142292
PA14_17930	glpD	glycerol-3-phosphate dehydrogenase	-7.81848	0.00105962
PA14_69710	sss	site-specific recombinase	-7.81496	0.00111467
PA14_68860	gcvH1	glycine cleavage system protein H1	-7.81231	0.00111045
PA14_45500	cheW	putative purine-binding chemotaxis protein CheW	-7.80986	0.00105962
PA14_20800	PA14_20800	putative histidine-containing phosphotransfer (HPt) domain	-7.80773	0.00105962
PA14_43910	PA14_43910	conserved hypothetical protein	-7.80726	0.00111467
PA14_62880	yhbY	putative RNA-binding protein	-7.80271	0.00131383
PA14_70650	glcG	putative GlcG protein	-7.80159	0.00105962
PA14_43820	PA14_43820	putative transcriptional regulator	-7.7989	0.00121507
PA14_06090	PA14_06090	hypothetical protein	-7.79361	0.00132191
PA14_07355	PA14_07355	hypothetical protein	-7.78239	0.00145114
PA14_08220	PA14_08220	hypothetical protein	-7.78222	0.00105962
PA14_17460	pcm	L-isoaspartate protein carboxylmethyltransferase type II	-7.78093	0.00142095
PA14_33350	PA14_33350	hypothetical protein	-7.77744	0.00138638
PA14_42020	arsC	putative glutaredoxin	-7.77727	0.00105962
PA14_53270	PA14_53270	hypothetical protein	-7.76678	0.00163291
PA14_19170	yafL	putative lipoprotein	-7.76249	0.00162568
PA14_37580	lrp	putative leucine-responsive regulatory protein	-7.75685	0.00105962
PA14_45070	PA14_45070	putative potassium channel	-7.74361	0.00111958
PA14_26310	PA14_26310	putative short-chain dehydrogenase	-7.74299	0.00135986
PA14_54220	icp	inhibitor of cysteine peptidase	-7.74195	0.0011205
PA14_51060	PA14_51060	hypothetical protein	-7.73759	0.00117756
PA14_16050	dsbC	thiol:disulfide interchange protein DsbC	-7.73464	0.00116092
PA14_42300	pscG	type III export protein PscG	-7.72756	0.00145114
PA14_29060	PA14_29060	putative transcriptional regulator	-7.72425	0.00105962
PA14_42990	PA14_42990	conserved hypothetical protein	-7.72312	0.00133137
PA14_30210	clpS	ATP-dependent Clp protease adaptor protein clpS	-7.7205	0.00165426
PA14_23430	PA14_23430	putative heparinase	-7.71867	0.00138638
PA14_22260	PA14_22260	hypothetical protein	-7.71848	0.00136351
PA14_47950	PA14_47950	putative amino acid ABC transporter permease	-7.71805	0.00147323
PA14_30770	PA14_30770	putative transcriptional regulator, AsnC family	-7.71576	0.00160524
PA14_44520	ydgF	putative drug efflux transporter	-7.71507	0.00117489
PA14_05360	pilJ	type IV pili methyl-accepting chemotaxis transducer PilJ	-7.71454	0.00052531
PA14_41690	PA14_41690	conserved hypothetical protein	-7.71334	0.0011535
PA14_38010	PA14_38010	conserved hypothetical protein	-7.70881	0.00136351
PA14_58100	cafA	cytoplasmic axial filament protein	-7.70412	0.00117108
PA14_31060	PA14_31060	hypothetical protein	-7.69972	0.00133104
PA14_17450	surE	putative stationary-phase survival protein SurE	-7.69416	0.00105962
PA14_30010	nuoB	NADH dehydrogenase I chain B	-7.69036	0.00131038
PA14_25030	PA14_25030	conserved hypothetical protein	-7.67937	0.00139888
PA14_12550	PA14_12550	hypothetical protein	-7.67799	0.00135643
PA14_34820	PA14_34820	putative regulatory protein	-7.66657	0.00163418
PA14_41790	PA14_41790	conserved hypothetical protein	-7.66618	0.00928072
PA14_67750	yigN	putative rhodanese-like domain protein	-7.66391	0.00128001
PA14_12690	PA14_12690	possible glyoxalase	-7.66104	0.00144333
PA14_47330	yafJ	putative glutamine amidotransferase	-7.64939	0.00111467
PA14_35020	PA14_35020	hypothetical protein	-7.64591	0.00162948
PA14_38610	PA14_38610	putative short-chain fatty acid transporter	-7.64489	0.00155914
PA14_37690	PA14_37690	putative sensory box protein	-7.63782	0.00171199
PA14_45780	fliO	flagellar protein FliO	-7.63675	0.00105962
PA14_69630	rnk	nucleoside diphosphate kinase regulator	-7.63592	0.0003529
PA14_42430	exsC	exoenzyme S synthesis protein C precursor	-7.63364	0.00105962
PA14_41710	PA14_41710	putative membrain protein	-7.63047	0.00158197
PA14_43580	PA14_43580	putative transcriptional regulator	-7.62979	0.00162006
PA14_11470	pgpA	phosphatidylglycerophosphatase A	-7.62651	0.00208486
PA14_14450	PA14_14450	conserved hypothetical protein	-7.62594	0.00108513
PA14_27710	PA14_27710	conserved hypothetical protein	-7.62506	0.00171694
PA14_00720	PA14_00720	conserved hypothetical protein	-7.62483	0.00163492
PA14_15450	merD	Mercuric resistence transcriptional repressor protein MerD	-7.61878	0.00154544
PA14_72560	np20	transcriptional regulator np20	-7.61717	0.00111503
PA14_43550	PA14_43550	putative hydrolase	-7.6164	0.0015217
PA14_32160	antA	anthranilate dioxygenase large subunit	-7.61328	0.00150637
PA14_47520	PA14_47520	putative transcriptional regulator	-7.60853	0.00162948
PA14_29860	nuoM	NADH dehydrogenase I chain M	-7.60795	0.00185274
PA14_26140	PA14_26140	putative transcriptional regulator	-7.6068	0.00132397
PA14_67620	PA14_67620	hypothetical protein	-7.60472	0.00144333
PA14_16610	PA14_16610	putative lipoprotein	-7.60208	0.00148658
PA14_01330	PA14_01330	conserved hypothetical protein	-7.60159	0.00199034
PA14_46340	PA14_46340	hypothetical protein	-7.59991	0.00188079
PA14_56520	PA14_56520	conserved hypothetical protein	-7.59968	0.00107694
PA14_63650	PA14_63650	conserved hypothetical protein	-7.59918	0.00142314
PA14_50940	PA14_50940	conserved hypothetical protein	-7.59759	0.00144333
PA14_22380	PA14_22380	putative nuclease	-7.59015	0.00195095
PA14_36310	hcnC	hydrogen cyanide synthase HcnC	-7.58091	0.0016005
PA14_69010	PA14_69010	conserved hypothetical protein	-7.56793	0.00160524
PA14_37460	PA14_37460	putative permease	-7.56342	0.00165426
PA14_08250	PA14_08250	putative phage minor tail protein	-7.55974	0.00111958
PA14_36290	yncB	putative NADP-dependent oxidoreductase	-7.55778	0.00182928
PA14_45430	PA14_45430	putative short-chain dehydrogenase	-7.55573	0.00161808
PA14_26650	PA14_26650	putative short-chain dehydrogenase	-7.54754	0.00178725
PA14_70560	PA14_70560	putative transcriptional regulator, LysR family	-7.54527	0.00187738
PA14_36170	PA14_36170	putative integral membrane protein	-7.54036	0.00129621
PA14_41780	PA14_41780	putative peptidase	-7.53843	0.00226509
PA14_23440	orfL	putative group 1 glycosyl transferase	-7.53749	0.00182318
PA14_05300	PA14_05300	putative tonB domain protein	-7.53287	0.00466711
PA14_20960	PA14_20960	putativ isomerase	-7.53272	0.00165591
PA14_60310	pilY1	type 4 fimbrial biogenesis protein PilY1	-7.5279	0.000197412
PA14_28780	PA14_28780	hypothetical protein	-7.52638	0.00217409
PA14_18310	PA14_18310	putative membrane protein	-7.52443	0.00224565
PA14_16680	PA14_16680	conserved hypothetical protein	-7.52304	0.00167894
PA14_32880	PA14_32880	hypothetical protein	-7.52163	0.00216635
PA14_10020	PA14_10020	conserved hypothetical protein	-7.5183	0.00165388
PA14_08200	PA14_08200	hypothetical protein	-7.5083	0.00203991
PA14_24580	PA14_24580	hypothetical protein	-7.50687	0.00195529
PA14_53610	PA14_53610	hypothetical protein	-7.50311	0.00198598
PA14_37915	PA14_37915	probable major facilitator superfamily (MFS) transporter	-7.50311	0.00199074
PA14_63360	PA14_63360	putative peroxiredoxin	-7.501	0.00191411
PA14_43780	PA14_43780	putative oxidoreductase	-7.50059	0.00189123
PA14_14590	queA	S-adenosylmethionine:tRNA ribosyltransferase-isomerase	-7.49238	0.00191556
PA14_23450	orfM	putative NAD dependent epimerase/dehydratase	-7.49223	0.00243811
PA14_47530	PA14_47530	conserved hypothetical protein	-7.49096	0.00132164
PA14_67810	ctpA	putative carboxyl-terminal protease	-7.49048	0.00124966
PA14_39860	PA14_39860	putative dienelactone hydrolase	-7.4837	0.00191462
PA14_04860	yhhF	putative methyltransferase	-7.48222	0.00182176
PA14_19680	PA14_19680	putative murein hydrolase exporter	-7.48156	0.00130005
PA14_63430	PA14_63430	hypothetical protein	-7.47968	0.0020404
PA14_42740	PA14_42740	putative sugar aldolase	-7.47758	0.00172966
PA14_34600	gapB	putative glyceraldehyde-3-phosphate dehydrogenase	-7.4775	0.00181731
PA14_38040	PA14_38040	putative transcriptional regulator, AraC family	-7.47573	0.00237129
PA14_42360	pscB	type III export apparatus protein	-7.4754	0.0025207
PA14_18260	fruK	1-phosphofructokinase	-7.47516	0.0017941
PA14_29510	hplT	putative type II secretion system protein	-7.47135	0.00209051
PA14_16980	PA14_16980	conserved hypothetical protein	-7.46537	0.00147323
PA14_15470	merP	Periplasmic mercuric ion binding protein, MerP	-7.46017	0.00203991
PA14_56910	PA14_56910	conserved hypothetical protein	-7.45842	0.00131151
PA14_13630	PA14_13630	hypothetical protein	-7.45546	0.00197275
PA14_46670	PA14_46670	hypothetical protein	-7.45353	0.00197533
PA14_35490	lpdV	lipoamide dehydrogenase-Val	-7.45052	0.00208486
PA14_49780	PA14_49780	probable fosfomycin resistance protein	-7.44644	0.00217409
PA14_39150	acpD	putative acyl carrier protein phosphodiesterase	-7.43747	0.00220931
PA14_13370	PA14_13370	hypothetical protein	-7.43678	0.00284152
PA14_36710	glgB	1,4-alpha-glucan branching enzyme	-7.43641	0.00434239
PA14_30870	trbF	TrbF-like protein	-7.43624	0.001931
PA14_33240	PA14_33240	hypothetical protein	-7.43021	0.00223747
PA14_25160	lexA	repressor protein LexA	-7.42909	0.00223747
PA14_45760	fliQ	flagellar biosynthetic protein FliQ	-7.42696	0.00222079
PA14_65420	PA14_65420	putative GTPase	-7.4189	0.00266758
PA14_40930	PA14_40930	conserved hypothetical protein	-7.41392	0.00249962
PA14_42530	pcr2	putative type III secretion protein	-7.40731	0.00220855
PA14_42840	PA14_42840	conserved hypothetical protein	-7.40515	0.00171199
PA14_24500	pelC	putative lipoprotein	-7.40513	0.00203104
PA14_41190	ppiD	putative peptidyl-prolyl cis-trans isomerase D	-7.3925	0.00237694
PA14_38330	gor	glutathione reductase	-7.38782	0.00304064
PA14_42550	popN	Type III secretion outer membrane protein PopN precursor	-7.38737	0.00208486
PA14_33730	PA14_33730	putative dipeptidase precursor	-7.38536	0.00182176
PA14_31370	tam	putative trans-aconitate methyltransferase	-7.38501	0.00294311
PA14_31530	PA14_31530	putative acyl-CoA thiolase	-7.3843	0.00284152
PA14_49180	phoP	two-component response regulator PhoP	-7.38108	0.00171199
PA14_51840	PA14_51840	probable cold-shock protein	-7.38101	0.00311389
PA14_13320	PA14_13320	Putative lipid carrier protein	-7.37869	0.00167894
PA14_01610	PA14_01610	conserved hypothetical protein	-7.37855	0.00157225
PA14_49260	napB	cytochrome c-type protein NapB precursor	-7.37379	0.00292114
PA14_38510	hmgA	homogentisate 1,2-dioxygenase	-7.37218	0.00237129
PA14_30200	cspD	cold-shock protein CspD	-7.37175	0.000392362
PA14_28600	PA14_28600	conserved hypothetical protein	-7.36121	0.0024208
PA14_14330	PA14_14330	probable chaperone	-7.35637	0.00231359
PA14_13250	moaE	molybdopterin converting factor, large subunit	-7.35065	0.00365411
PA14_31300	PA14_31300	hypothetical protein	-7.3488	0.00258751
PA14_30320	ycaJ	putative ATPase associated with chromosome architecture	-7.34524	0.00311884
PA14_32460	PA14_32460	putative transcriptional regulator	-7.34308	0.00347425
PA14_35150	PA14_35150	putative Zn-dependent alcohol dehydrogenase	-7.34022	0.00316024
PA14_33440	PA14_33440	putative transcriptional regulator, LysR family	-7.34003	0.00331575
PA14_26980	PA14_26980	conserved hypothetical protein	-7.33941	0.00163291
PA14_51980	PA14_51980	probable arsenate reductase	-7.33522	0.00259069
PA14_37760	PA14_37760	putative MFS transporter	-7.33364	0.00266758
PA14_34710	PA14_34710	putative major facilitator family transporter	-7.32725	0.00256697
PA14_33740	pvdP	PvdP	-7.32588	0.00254552
PA14_43890	PA14_43890	putative thioesterase	-7.32355	0.00317207
PA14_32080	xylX	toluate 1,2-dioxygenase alpha subunit	-7.32337	0.00274596
PA14_00060	PA14_00060	putative acyltransferase	-7.31949	0.00165426
PA14_35640	pslI	putative glycosyltransferase	-7.31587	0.00300434
PA14_30560	PA14_30560	hypothetical protein	-7.31252	0.00319262
PA14_57530	sspA	stringent starvation protein A	-7.3096	0.00294816
PA14_62740	rbfA	ribosome-binding factor A	-7.30754	0.00284152
PA14_39720	PA14_39720	putative amino acid oxidase	-7.30594	0.00292114
PA14_25390	sth	soluble pyridine nucleotide transhydrogenase	-7.3052	0.00279827
PA14_44150	yijF	putative periplasmic protein	-7.29896	0.00366867
PA14_37680	PA14_37680	conserved hypothetical protein	-7.29826	0.00373481
PA14_40660	PA14_40660	conserved hypothetical protein	-7.2948	0.00312498
PA14_48800	PA14_48800	putative lipoprotein	-7.29174	0.00277322
PA14_23250	PA14_23250	putative initiation factor 2 subunit	-7.28821	0.00319262
PA14_17940	glpR	glycerol-3-phosphate regulon repressor	-7.28617	0.00217409
PA14_37010	cupA4	fimbrial subunit CupA4	-7.28104	0.00305151
PA14_31130	PA14_31130	conserved hypothetical protein	-7.27393	0.00282451
PA14_55570	pigB	hypothetical protein	-7.26747	0.00171199
PA14_50000	PA14_50000	hypothetical protein	-7.26356	0.00225367
PA14_46290	PA14_46290	putative transcriptional regulator, TetR family	-7.26252	0.00281735
PA14_65320	miaA	delta 2-isopentenylpyrophosphate transferase	-7.25936	0.00169693
PA14_33890	aldG	putative oxidoreductase	-7.25405	0.00320946
PA14_45980	yjaB	putative acetyltransferase	-7.24616	0.00394902
PA14_45880	PA14_45880	putative two-component response regulator	-7.24592	0.0023798
PA14_32060	xylS	transcriptional regulator XylS	-7.24432	0.00415504
PA14_15410	PA14_15410		-7.24056	0.00203242
PA14_20060	PA14_20060	conserved hypothetical protein	-7.23464	0.00307576
PA14_32200	catR	transcriptional regulator CatR	-7.23145	0.00188079
PA14_56360	PA14_56360	conserved hypothetical protein	-7.21957	0.00380441
PA14_37840	PA14_37840	putative ATP-binding component of ABC transporter	-7.21683	0.0037096
PA14_01990	PA14_01990	hypothetical protein	-7.21678	0.00224928
PA14_63680	PA14_63680	conserved hypothetical protein	-7.21613	0.00328414
PA14_11750	PA14_11750	probable acetyltransferase	-7.20649	0.00402583
PA14_39780	hvn	putative halovibrin	-7.20306	0.00359068
PA14_35320	kguD	2-ketogluconate 6-phosphate reductase	-7.19391	0.00367435
PA14_52890	PA14_52890	probable ring-cleaving dioxygenase	-7.19087	0.00203782
PA14_24850	PA14_24850	conserved hypothetical protein	-7.18788	0.00364806
PA14_26580	PA14_26580	hypothetical protein	-7.18644	0.00363944
PA14_36060	PA14_36060	conserved hypothetical protein	-7.18181	0.00404628
PA14_50910	PA14_50910	hypothetical protein	-7.17854	0.00212072
PA14_37400	PA14_37400	putative transcriptional regulator, AraC family	-7.17224	0.00404172
PA14_38220	PA14_38220	putative siderophore-interacting protein	-7.17208	0.00216635
PA14_31740	PA14_31740	hypothetical protein	-7.17031	0.00217409
PA14_36760	PA14_36760	putative KU domain protein	-7.1693	0.00338133
PA14_47010	PA14_47010	hypothetical protein	-7.16154	0.00288371
PA14_33370	PA14_33370	hypothetical protein	-7.15205	0.0028907
PA14_37810	pcoB	copper resistance protein B precursor	-7.1517	0.00277297
PA14_38680	PA14_38680	putative transcriptional regulator, LysR family	-7.14579	0.00312064
PA14_36320	hcnB	hydrogen cyanide synthase HcnB	-7.14223	0.00420066
PA14_46360	PA14_46360	putative two-component response regulator	-7.13531	0.00437344
PA14_45440	PA14_45440	conserved hypothetical protein	-7.11605	0.00460393
PA14_37130	PA14_37130	hypothetical protein	-7.09541	0.00291672
PA14_32670	PA14_32670	conserved hypothetical protein	-7.0923	0.00365953
PA14_37420	PA14_37420	putative transmembrane sensor protein	-7.09203	0.00517217
PA14_21510	PA14_21510	conserved hypothetical protein	-7.09007	0.00518649
PA14_32860	PA14_32860	hypothetical protein	-7.08803	0.00518649
PA14_00120	PA14_00120	putative 2-OH-lauroyltransferase	-7.0873	0.00415774
PA14_32110	xylZ	toluate 1,2-dioxygenase electron transfer component	-7.08579	0.00303418
PA14_37220	PA14_37220	putative LysR-family transcriptional regulator	-7.08378	0.0029332
PA14_32015	PA14_32015		-7.08378	0.00293495
PA14_49990	PA14_49990	hypothetical protein	-7.07905	0.00458054
PA14_67740	grx	glutaredoxin	-7.07818	0.00509434
PA14_43770	PA14_43770	putative transcriptional regulator	-7.07573	0.00258488
PA14_40220	PA14_40220	putative hydrolase	-7.07424	0.00471042
PA14_05160	PA14_05160	putative PLP dependent enzyme	-7.07334	0.00292413
PA14_28950	PA14_28950	conserved hypothetical protein	-7.07176	0.00280048
PA14_44820	PA14_44820	putative transthyretin family protein	-7.05543	0.00418541
PA14_36230	glnP	putative amino acid transport system permease	-7.05319	0.00289984
PA14_43180	PA14_43180	putative short-chain dehydrogenase	-7.0494	0.00559097
PA14_42580	pscO	translocation protein in type III secretion	-7.04546	0.00291672
PA14_33270	pvdG	PvdG	-7.0376	0.00304486
PA14_39660	PA14_39660	conserved hypothetical protein	-7.03642	0.00569861
PA14_52060	PA14_52060	conserved hypothetical protein	-7.03496	0.00936777
PA14_37440	PA14_37440	putative MFS transporter	-7.02792	0.0082707
PA14_38590	bdhA	3-hydroxybutyrate dehydrogenase	-7.0254	0.00288371
PA14_41500	PA14_41500	putative lyase	-7.02107	0.0033592
PA14_35340	kguK	putative 2-ketogluconate kinase	-7.01553	0.00308139
PA14_54730	PA14_54730	conserved hypothetical protein	-7.01095	0.00315383
PA14_33430	PA14_33430	putative pirin-related protein	-7.00975	0.00267248
PA14_36580	glgB	putative glycosyl hydrolase	-7.00479	0.00380441
PA14_38190	PA14_38190	hypothetical protein	-7.00322	0.00503398
PA14_59030	PA14_59030	hypothetical protein	-7.00279	0.00794104
PA14_34720	PA14_34720	hypothetical protein	-6.9884	0.00332416
PA14_23080	pgl	6-phosphogluconolactonase	-6.98662	0.00434002
PA14_28140	PA14_28140	hypothetical protein	-6.9865	0.00345126
PA14_59050	PA14_59050	conserved hypothetical protein	-6.98635	0.00401408
PA14_01390	PA14_01390	putative Sco1/SenC family protein	-6.98375	0.00902487
PA14_09270	pchE	pyochelin synthetase	-6.97311	0.00104872
PA14_09540	mexG	putative membrane protein	-6.97166	0.00558641
PA14_44090	PA14_44090	putative Fe-S-cluster oxidoreductase	-6.96621	0.00336302
PA14_16040	xerD	integrase/recombinase XerD	-6.96556	0.00408465
PA14_60420	proB	glutamate 5-kinase	-6.96512	0.00408465
PA14_38950	PA14_38950	putative transmembrane protein	-6.96085	0.00364418
PA14_63720	PA14_63720	putative membrane proteins	-6.95906	0.0037774
PA14_38090	PA14_38090	putative pseudouridylate synthase	-6.95315	0.00594559
PA14_44480	PA14_44480	conserved hypothetical protein	-6.95197	0.00488046
PA14_61400	mqoB	malate:quinone oxidoreductase	-6.94733	0.0048706
PA14_59845	PA14_59845	conserved hypothetical protein	-6.94634	0.00846312
PA14_37380	PA14_37380	putative flavin-binding monooxygenase	-6.94511	0.00797473
PA14_62900	greA	transcription elongation factor GreA	-6.93776	0.00488278
PA14_58710	PA14_58710		-6.93733	0.00716934
PA14_66630	pilP	type 4 fimbrial biogenesis protein PilP	-6.93192	0.00104872
PA14_04020	PA14_04020	conserved hypothetical protein	-6.93136	0.00413313
PA14_15445	merE	mercuric resistance protein MerE	-6.92974	0.0042405
PA14_72350	PA14_72350	hypothetical protein	-6.92938	0.00559097
PA14_28030	PA14_28030	hypothetical protein	-6.92938	0.00461925
PA14_20530	PA14_20530	hypothetical protein	-6.92927	0.00517217
PA14_15880	PA14_15880	conserved hypothetical protein	-6.92775	0.00436983
PA14_26610	PA14_26610	hypothetical protein	-6.9268	0.00555862
PA14_30410	yccA	putative 24K membrane protein	-6.92427	0.00608752
PA14_49960	PA14_49960	hypothetical protein	-6.92018	0.0039652
PA14_72450	dsbA	thiol:disulfide interchange protein DsbA	-6.91905	0.00435492
PA14_39100	PA14_39100	putative 5-carboxymethyl-2-hydroxymuconate isomerase	-6.91582	0.00380251
PA14_10950	PA14_10950	conserved hypothetical protein	-6.90972	0.00404628
PA14_51260	PA14_51260	Putative lipoprotein	-6.90571	0.00542326
PA14_34200	msuC	putative FMNH2-dependent monooxygenase	-6.90271	0.00488046
PA14_28960	PA14_28960	conserved hypothetical protein	-6.89998	0.00440541
PA14_35650	pslH	possible glycosyltransferase	-6.89949	0.00393938
PA14_30940	trbB	putative conjugal transfer protein	-6.89868	0.00374645
PA14_19970	PA14_19970	hypothetical protein	-6.89808	0.00427542
PA14_15750	PA14_15750	conserved hypothetical protein	-6.89504	0.00477582
PA14_36180	PA14_36180	putative transcriptional regulator, LysR family	-6.89353	0.00609645
PA14_39000	PA14_39000	conserved hypothetical protein	-6.88197	0.00610453
PA14_66260	ilvE	branched-chain amino acid transferase	-6.87918	0.00718924
PA14_34700	PA14_34700	putative beta lactamase	-6.87327	0.00483255
PA14_21230	hepA	HepA	-6.87286	0.00105962
PA14_65540	fimX	conserved hypothetical protein	-6.87009	0.00104872
PA14_32190	PA14_32190	putative transcriptional regulator	-6.86494	0.00850571
PA14_54790	PA14_54790	hypothetical protein	-6.85591	0.00874314
PA14_36270	PA14_36270	putative 3-hydroxyisobutyrate dehydrogenase	-6.8538	0.00569861
PA14_10360	PA14_10360	conserved hypothetical protein	-6.8513	0.00492075
PA14_15050	PA14_15050	conserved hypothetical protein	-6.84601	0.00580855
PA14_14560	PA14_14560	hypothetical protein	-6.83738	0.00480178
PA14_28330	PA14_28330	hypothetical protein	-6.83632	0.00951979
PA14_66650	pilN	type 4 fimbrial biogenesis protein PilN	-6.83626	0.00104872
PA14_33550	PA14_33550	putative ATP-binding component of ABC transporter	-6.83581	0.00484214
PA14_50870	PA14_50870	conserved hypothetical protein	-6.83501	0.00492408
PA14_50640	PA14_50640	hypothetical protein	-6.83314	0.00483255
PA14_45810	fliL	putative flagellar protein FliL	-6.83188	0.00483255
PA14_48750	PA14_48750	putative redox protein	-6.82735	0.00580855
PA14_71490	soxD	sarcosine oxidase delta subunit	-6.82511	0.00573659
PA14_55631	PA14_55631		-6.81915	0.00755538
PA14_69700	PA14_69700	conserved hypothetical protein	-6.8087	0.00633586
PA14_41540	nirD	assimilatory nitrite reductase small subunit	-6.80747	0.0056116
PA14_34510	srpL	putative sulfonate ABC transporter, periplasmic sulfonate-binding protein	-6.804	0.00557831
PA14_44620	PA14_44620	conserved hypothetical protein	-6.79946	0.00794104
PA14_63740	PA14_63740	conserved hypothetical protein	-6.7979	0.00650127
PA14_32130	xylL	cis-1,2-dihydroxycyclohexa-3,4-diene carboxylate dehydrogenase	-6.79534	0.0056116
PA14_56180	PA14_56180	conserved hypothetical protein	-6.79401	0.00547136
PA14_33800	PA14_33800	putative sigma-70 factor, ECF subfamily	-6.79003	0.00521665
PA14_33250	PA14_33250	hypothetical protein	-6.78828	0.00579268
PA14_05560	rhlE	putative ATP-dependent RNA helicase, DEAD box family	-6.78288	0.00104817
PA14_17530	recA	RecA protein	-6.77803	0.00509702
PA14_45480	PA14_45480	conserved hypothetical protein	-6.77287	0.00551328
PA14_54750	PA14_54750	hypothetical protein	-6.76971	0.00685758
PA14_36375	PA14_36375	hypothetical protein	-6.76968	0.00501113
PA14_32710	PA14_32710	probable sigma-70 factor, ECF subfamily	-6.76843	0.00547407
PA14_39530	PA14_39530	putative hydroxylase molybdopterin-containing subunit	-6.7667	0.0063095
PA14_69480	algZ	alginate biosynthesis protein AlgZ/FimS	-6.76586	0.00105962
PA14_36110	PA14_36110	putative hydrolase	-6.7515	0.00771715
PA14_26620	PA14_26620	conserved hypothetical protein	-6.74973	0.0061713
PA14_51020	PA14_51020	hypothetical protein	-6.74585	0.00633586
PA14_40650	PA14_40650	hypothetical protein	-6.74522	0.00839933
PA14_34420	mtlE	putative binding protein component of ABC maltose/mannitol transporter	-6.74165	0.00955435
PA14_44130	PA14_44130	putative exonuclease	-6.74066	0.00767995
PA14_38310	PA14_38310	conserved hypothetical protein	-6.72843	0.00734207
PA14_25410	PA14_25410	conserved hypothetical protein	-6.72577	0.00621853
PA14_40330	PA14_40330	conserved hypothetical protein	-6.71775	0.00747413
PA14_28580	PA14_28580	conserved hypothetical protein	-6.71212	0.00839933
PA14_26450	yebN	putative membrane protein	-6.70822	0.00679402
PA14_40070	PA14_40070	putative glutathione S-transferase	-6.70534	0.00633369
PA14_36550	PA14_36550	conserved hypothetical protein	-6.7022	0.00930367
PA14_29920	nuoI	NADH Dehydrogenase I chain I	-6.68706	0.00905786
PA14_18230	fruR	transcriptional repressor of fru operon	-6.67315	0.00846815
PA14_44930	PA14_44930	conserved hypothetical protein	-6.66219	0.00882111
PA14_39500	PA14_39500	conserved hypothetical protein	-6.66211	0.00889495
PA14_63300	PA14_63300	conserved hypothetical protein	-6.64019	0.00905786
PA14_68820	gspE	putative general secretory pathway related protein	-6.63515	0.00105962
PA14_24620	PA14_24620	hypothetical protein	-6.47584	0.00105962
PA14_60250	pilS	kinase sensor protein of two component regulatory	-6.45495	0.00105962
PA14_02270	PA14_02270	putative chemotaxis transducer	-6.45391	0.00110436
PA14_58770	pilD	type 4 prepilin peptidase PilD	-6.44066	0.00105962
PA14_48040	aprI	alkaline proteinase inhibitor AprI	-6.41136	0.0011205
PA14_23110	yciL	putative pseudouridine synthase	-6.37301	0.00105962
PA14_20290	algZ	DNA binding-protein	-6.32057	0.00105962
PA14_66670	ponA	penicillin-binding protein 1A	-6.31313	0.0012965
PA14_20810	recQ	ATP-dependent DNA helicase RecQ	-6.24576	0.00131768
PA14_27550	PA14_27550	putative sensor/response regulator hybrid	-6.23797	0.00135162
PA14_66660	pilM	type 4 fimbrial biogenesis protein PilM	-6.19605	0.00161899
PA14_66620	pilQ	type 4 fimbrial biogenesis outer membrane protein PilQ precursor	-6.17636	0.00104872
PA14_70100	PA14_70100	putative Glycine/D-amino acid oxidase	-6.08751	0.00165426
PA14_68610	hslO	putative chaperonin, 33 kDa	-5.89133	0.00111467
PA14_22270	PA14_22270	possible recombinase	-5.89006	0.00105962
PA14_17480	rpoS	sigma factor RpoS	-5.82798	0.00105962
PA14_08640	PA14_08640	conserved hypothetical protein	-5.8171	0.00227879
PA14_67975	PA14_67975	Putative outer membrane biogenesis protein	-5.81316	0.00105962
PA14_03430	gabD	succinate-semialdehyde dehydrogenase, NADP-dependent activity	-5.7933	0.00144333
PA14_09520	mexI	probable RND efflux transporter	-5.76951	0.00135643
PA14_65970	PA14_65970	putative transcriptional regulator	-5.69426	0.00144333
PA14_52670	aruD	succinylglutamate 5-semialdehyde dehydrogenase	-5.67341	0.00293495
PA14_04890	PA14_04890	putative zinc protease	-5.61619	0.00316754
PA14_58690	PA14_58690	conserved hypothetical protein	-5.56373	0.00136368
PA14_70040	dadA	D-amino acid dehydrogenase, small subunit	-5.56017	0.0024959
PA14_12160	PA14_12160	putative murein transglycosylase	-5.48113	0.00187257
PA14_51390	pqsD	3-oxoacyl-[acyl-carrier-protein] synthase III	-5.46047	0.00252238
PA14_52660	aruB	succinylarginine dihydrolase	-5.44713	0.00194439
PA14_18950	rnfA	putative NADH:ubiquinone oxidoreductase, subunit RnfA	-5.44	0.00289984
PA14_02060	PA14_02060	putative outer membrane protein	-5.43649	0.00289984
PA14_16260	PA14_16260	putative oxidoreductase, FAD/FMN-binding	-5.43226	0.00195778
PA14_60800	PA14_60800	putative ABC transporter, ATP-binding protein	-5.38352	0.00312872
PA14_01290	coxB	cytochrome c oxidase, subunit II	-5.37207	0.00435492
PA14_55150	PA14_55150	probable transcriptional regulator	-5.34295	0.00462724
PA14_72630	yaeE	putative permease of ABC transporter	-5.30952	0.00209166
PA14_69780	PA14_69780	conserved hypothetical protein	-5.27097	0.00498609
PA14_61820	ychF	putative GTP-binding protein	-5.26834	0.00478428
PA14_56940	colS	putative two-component sensor	-5.25205	0.00469693
PA14_64720	opdK	putative outer membrane porin	-5.24547	0.00332416
PA14_54040	PA14_54040	probable amino acid permease	-5.24497	0.00465156
PA14_27410	trpC	putative outer membrane protein precursor	-5.2043	0.00485636
PA14_14140	PA14_14140	conserved hypothetical protein	-5.14994	0.00384952
PA14_53370	plcR	phospholipase accessory protein PlcR precursor	-5.14935	0.00241593
PA14_22060	PA14_22060	putative patatin family protein	-5.13008	0.00292114
PA14_10680	PA14_10680	putative periplasmic protein	-5.11872	0.00528366
PA14_22960	PA14_22960	putative two-component sensor	-5.11744	0.00539472
PA14_50100	fliI	flagellum-specific ATP synthase FliI	-5.10488	0.00368389
PA14_53980	PA14_53980	conserved hypothetical protein	-5.08717	0.0024208
PA14_00900	PA14_00900	conserved hypothetical protein	-5.05506	0.00406847
PA14_60210	rluD	ribosomal large subunit pseudouridine synthase D	-5.04711	0.00424733
PA14_05480	PA14_05480	putative monoamine oxidase	-5.01969	0.00340015
PA14_09160	bfrA	bacterioferritin	-5.0185	0.00406801
PA14_64610	PA14_64610	putative fatty acid desaturase	-4.9749	0.00624361
PA14_69140	ubiB	putative aromatic hydrocarbon reductase	-4.9681	0.00288371
PA14_07550	PA14_07550	conserved hypothetical protein	-4.95198	0.00289984
PA14_05660	PA14_05660	putative transciptional regulator	-4.93782	0.00278948
PA14_67780	PA14_67780	putative membrane protein	-4.9337	0.00441913
PA14_41820	pabB	para-aminobenzoate synthase component I	-4.91804	0.00438663
PA14_49680	PA14_49680	probable transcriptional regulator	-4.91381	0.00638082
PA14_65160	PA14_65160	putative membrane protein	-4.90179	0.00633586
PA14_49330	PA14_49330	hypothetical protein	-4.87132	0.00288371
PA14_52770	aotM	arginine/ornithine transport protein AotM	-4.85754	0.00458137
PA14_69220	ppx	exopolyphosphatase	-4.83347	0.00676612
PA14_70270	algC	phosphomannomutase AlgC	-4.83167	0.00434002
PA14_10840	PA14_10840	putative dehydrogenase	-4.78351	0.0046035
PA14_72400	PA14_72400	putative N-acetylmuramoyl-L-alanine amidase family protein	-4.78219	0.00463518
PA14_65200	rnr	exoribonuclease RNase R	-4.74748	0.00547407
PA14_38200	ilvG	putative phosphonopyruvate decarboxylase	-4.71428	0.00488046
PA14_30260	ate1	putative arginyl-tRNA:protein arginylyltransferase	-4.71294	0.00724356
PA14_09530	mexH	RND efflux membrane fusion protein precursor	-4.70217	0.00492408
PA14_66770	hslV	heat shock protein HslV	-4.70166	0.00727086
PA14_66140	PA14_66140	conserved hypothetical protein	-4.70125	0.00727086
PA14_46910	ybeJ	putative binding protein component of ABC transporter	-4.68251	0.00469905
PA14_25920	cobM	precorrin-3 methylase	-4.65136	0.0048706
PA14_23060	hexR	putative transcriptional regulator, RpiR family	-4.64472	0.0053237
PA14_73020	PA14_73020	putative C4-type zinc finger protein, DksA/TraR family	-4.6312	0.00480181
PA14_01270	PA14_01270	conserved hypothetical protein	-4.6178	0.00488046
PA14_39610	PA14_39610	conserved hypothetical protein	-4.61364	0.00487848
PA14_72300	PA14_72300	putative membrane protein	-4.61239	0.00554592
PA14_68350	arcC	carbamate kinase	-4.59541	0.0087274
PA14_31280	PA14_31280	putative integrase	-4.59475	0.00856107
PA14_55090	PA14_55090	hypothetical protein	-4.5869	0.00896022
PA14_09290	pchG	pyochelin biosynthetic protein PchG	-4.58058	0.00894328
PA14_64490	PA14_64490	conserved hypothetical protein	-4.57553	0.00527077
PA14_14290	PA14_14290	conserved hypothetical protein	-4.57332	0.00518215
PA14_69130	glpT	glycerol-3-phosphate transporter	-4.57153	0.00517096
PA14_01140	PA14_01140	conserved hypothetical protein	-4.56759	0.00769459
PA14_42680	PA14_42680	conserved hypothetical protein	-4.56519	0.00462724
PA14_49110	PA14_49110	probable transcriptional regulator	-4.56455	0.00461876
PA14_20180	nosF	ATP/GTP binding protein NosF'	-4.54841	0.00839596
PA14_71900	PA14_71900	conserved hypothetical protein	-4.54518	0.00462724
PA14_10980	PA14_10980	hypothetical protein	-4.54406	0.00826946
PA14_70830	pstA	phosphate ABC transporter, permease protein	-4.53589	0.00517096
PA14_48520	mltA	putative membrane-bound lytic murein transglycolase A	-4.53163	0.00620148
PA14_42340	pscD	type III export protein PscD	-4.52766	0.00817963
PA14_29560	PA14_29560	hypothetical protein	-4.52628	0.00452008
PA14_64990	PA14_64990	putative phospholipase	-4.52596	0.00607438
PA14_11740	PA14_11740	conserved hypothetical protein	-4.50998	0.00869907
PA14_15260	PA14_15260	putative deacetylase	-4.50943	0.00859033
PA14_26920	PA14_26920	conserved hypothetical protein	-4.50578	0.00469369
PA14_46180	yjiJ	putative membrane protein	-4.47891	0.00478428
PA14_15380	repA	replicative helicase, RepA	-4.47616	0.00509702
PA14_21370	fadD1	long-chain-fatty-acid--CoA ligase	-4.46851	0.00690883
PA14_16210	PA14_16210	conserved hypothetical protein	-4.46199	0.00809538
PA14_05420	chpD	putative transcriptional regulator	-4.43686	0.00912251
PA14_29770	PA14_29770	putative permease	-4.43027	0.00537438
PA14_29490	hplR	putative type II secretion protein	-4.42226	0.00503943
PA14_49910	PA14_49910	hypothetical protein	-4.41718	0.00794104
PA14_27850	folE	putative GTP cyclohydrolase	-4.41558	0.00843503
PA14_29120	PA14_29120	conserved hypothetical protein	-4.41415	0.00849384
PA14_24840	PA14_24840	putative transcriptional regulator	-4.40459	0.00537438
PA14_10540	fixG	putative iron-sulfur cluster-binding protein	-4.40233	0.00757911
PA14_70930	PA14_70930	putative long-chain acyl-CoA thioester hydrolase	-4.40216	0.00699266
PA14_10530	PA14_10530	putative transcriptional regulator, GntR family	-4.40131	0.00869907
PA14_69280	PA14_69280	conserved hypothetical protein	-4.39283	0.00492408
PA14_25220	PA14_25220	conserved hypothetical protein	-4.37048	0.00491881
PA14_06300	PA14_06300	putative acetyltransferase, GNAT family	-4.36999	0.00806844
PA14_22530	PA14_22530	putative glutathione S-transferase	-4.36895	0.00497899
PA14_39320	rbsC	ribose ABC transporter, permease protein	-4.35492	0.00853604
PA14_68570	PA14_68570	hypothetical protein	-4.35139	0.0050262
PA14_30180	idh	monomeric isocitrate dehydrogenase	-4.32565	0.00554213
PA14_59000	PA14_59000	conserved hypothetical protein	-4.32271	0.0057768
PA14_22690	trkH	potassium uptake protein TrkH	-4.31561	0.00852219
PA14_47210	cyoA	cytochrome o ubiquinol oxidase subunit II	-4.31247	0.00817963
PA14_23050	PA14_23050	putative aldose 1-epimerase	-4.30242	0.00827905
PA14_29970	nuoF	NADH dehydrogenase I chain F	-4.29377	0.00502557
PA14_63530	selB	selenocysteine-specific elongation factor	-4.28995	0.00997924
PA14_44570	PA14_44570	putative short-chain dehydrogenase	-4.28716	0.00955435
PA14_72220	PA14_72220	conserved hypothetical protein	-4.28471	0.00662433
PA14_61350	PA14_61350	conserved hypothetical protein	-4.27104	0.00889495
PA14_40240	PA14_40240	putative ATP-binding/permease fusion ABC transporter	-4.26942	0.00917401
PA14_50250	fliS	hypothetical protein	-4.26125	0.00536379
PA14_65470	PA14_65470	conserved hypothetical protein	-4.25952	0.0071044
PA14_22580	PA14_22580	putative transcriptional regulator, AraC family	-4.24608	0.00534814
PA14_07790	PA14_07790	putative nucleotidyltransferase	-4.23461	0.00997924
PA14_10050	PA14_10050	hypothetical protein	-4.22193	0.00950997
PA14_73100	PA14_73100	conserved hypothetical protein	-4.21663	0.00527992
PA14_31870	PA14_31870	putative RND efflux membrane fusion protein precursor	-4.21245	0.00503398
PA14_58060	PA14_58060	conserved hypothetical protein	-4.19429	0.00491388
PA14_61780	rplY	putative ribosomal protein L25	-4.17738	0.00910541
PA14_26260	PA14_26260	putative hydrolase	-4.16939	0.00503943
PA14_19390	PA14_19390	putative transmembrane protein	-4.16116	0.00483255
PA14_48950	PA14_48950	hypothetical protein of bacteriophage Pf1	-4.14406	0.00994694
PA14_30040	PA14_30040	putative phosphatase	-4.12305	0.00719576
PA14_00210	PA14_00210	putative lysin domain	-4.08295	0.00896022
PA14_21660	PA14_21660	conserved hypothetical protein	-4.04208	0.0100028
PA14_51940	PA14_51940	hypothetical protein	-4.00473	0.00946913
PA14_24390	PA14_24390	putative TPR domain protein	3.98602	0.00982814
PA14_50700	phaE	conserved hypothetical protein	4.11002	0.0099981
PA14_41450	PA14_41450	conserved hypothetical protein	4.15398	0.00759063
PA14_65710	aspP	adenosine diphosphate sugar pyrophosphatase	4.15476	0.00925879
PA14_69100	PA14_69100	putative flagellar protein FliL	4.16296	0.00849139
PA14_67560	typA	GTP-binding protein TypA/BipA	4.25975	0.00671677
PA14_50740	PA14_50740	conserved hypothetical protein	4.29965	0.00514381
PA14_45580	cheB	putative chemotaxis methylesterase	4.32729	0.00852219
PA14_50730	phaA	probable NADH dehydrogenase	4.49183	0.00505804
PA14_23950	PA14_23950	putative short-chain dehydrogenase	4.7861	0.00618652
PA14_43650	PA14_43650	putative outer membrane receptor protein	4.97655	0.00317594
PA14_57760	algW	AlgW protein	5.214	0.00758712
PA14_50270	fliD	flagellar capping protein FliD	5.22964	0.00545377
PA14_50680	phaG	conserved hypothetical protein	5.36914	0.00222192
PA14_19610	PA14_19610	conserved hypothetical protein	5.37577	0.00105962
PA14_54490	PA14_54490	hypothetical protein	5.56691	0.00229566
PA14_45180	PA14_45180	putative oxidoreductase	5.57084	0.009108
PA14_21880	tsp	periplasmic tail-specific protease	5.70436	0.00105962
PA14_19600	PA14_19600	conserved hypothetical protein	5.82394	0.00171274
PA14_56280	PA14_56280	hypothetical protein	5.87171	0.00115185
PA14_58450	dppC	dipeptide ABC transporter, permease protein	5.88015	0.00997924
PA14_65520	PA14_65520	conserved hypothetical protein	5.94118	0.000939209
PA14_53900	PA14_53900	probable helicase	6.0305	0.00104872
PA14_51430	pqsA	probable coenzyme A ligase	6.10984	0.000912144
PA14_35810	PA14_35810	conserved hypothetical protein	6.11803	0.00721809
PA14_45610	cheZ	chemotaxis protein CheZ	6.14889	0.0024208
PA14_45830	PA14_45830	putative flagellar hook-length control protein FliK	6.19831	0.00716934
PA14_50200	fleS	two-component sensor	6.36565	0.00117885
PA14_19310	PA14_19310	putative transmembrane protein	6.46391	0.00268719
PA14_42620	pscR	translocation protein in type III secretion	6.46974	0.00632004
PA14_51340	mvfR	Transcriptional regulator MvfR	6.54545	0.000439095
PA14_45540	motD	chemotaxis protein, MotD	6.60404	0.00523326
PA14_45590	cheA	putative two-component sensor	6.65752	0.000768399
PA14_45720	flhB	flagellar biosynthetic protein FlhB	6.67244	0.00160524
PA14_50360	flgK	flagellar hook-associated protein 1 FlgK	6.69343	0.000485958
PA14_52260	lemA	sensor/response regulator hybrid	6.70669	0.000782262
PA14_20720	flgN	putative export chaperone involved in flagellar synthesis	6.84059	0.00218875
PA14_21990	PA14_21990	putative aspartyl aminopeptidase	6.92101	0.00542263
PA14_52130	PA14_52130	hypothetical protein	6.99992	0.000240348
PA14_50720	phaC	conserved hypothetical protein	7.31609	0.000861871
PA14_65370	amiB	N-acetylmuramoyl-L-alanine amidase	7.38207	0.00115964
PA14_61390	PA14_61390	putative lipoprotein	7.4078	0.000129519
PA14_05960	cspB	putative major cold shock protein	7.43174	0.00104872
PA14_50180	fleR	two-component response regulator	7.58629	0.000159386
PA14_06875	PA14_06875		7.60561	0.00105962
PA14_05400	PA14_05400	probable methylesterase	7.82277	0.00131383
PA14_30650	gacA	response regulator GacA	7.927	4.03e-05
PA14_20760	cheR	putative chemotaxis protein methyltransferase	7.95527	4.27e-05
PA14_45620	cheY	two-component response regulator CheY	7.97034	0.000376072
PA14_50420	flgH	flagellar L-ring protein precursor FlgH	7.97307	0.000689354
PA14_67790	PA14_67790	putative membrane-bound metallopeptidase	8.13348	8.27e-05
PA14_57520	sspB	stringent starvation protein B	8.20752	3.07e-05
PA14_57510	PA14_57510	putative secreted lipoprotein	8.20947	3.07e-05
PA14_50380	flgJ	flagellar protein FlgJ	8.23074	0.00029205
PA14_45630	fliA	motility sigma factor FliA	8.35875	0.000124943
PA14_62190	PA14_62190	conserved hypothetical protein	8.37614	1.52e-05
PA14_50450	flgE	flagellar hook protein FlgE	8.39488	0.00022537
PA14_50470	flgC	flagellar basal-body rod protein FlgC	8.49765	0.000165573
PA14_50410	flgI	flagellar P-ring protein precursor FlgI	8.98308	0.000191096
PA14_20740	flgA	putative flagella basal body P-ring formation protein	8.9895	0.000493341
PA14_43670	PA14_43670	putative sensor/response regulator hybrid	9.16242	3.86e-06
PA14_50430	flgG	flagellar basal-body rod protein FlgG	9.40496	8.27e-05
PA14_23890	PA14_23890	putative DedD protein	9.46387	1.29e-05
PA14_65450	motA	chemotaxis protein MotA	9.59411	3.86e-06
PA14_45560	motC	chemotaxis protein MotC	9.6626	4.85e-06
PA14_28730	PA14_28730	putative transcriptional regulator	9.76517	2.96e-06
PA14_54430	algU	sigma factor AlgU	9.86214	2.81e-06
PA14_44690	PA14_44690	putative transcriptional regulator, GntR family	9.87808	3.21e-06
PA14_50480	flgB	flagellar basal-body rod protein FlgB	9.93871	5.13e-05
PA14_50440	flgF	flagellar basal-body rod protein FlgF	10.1675	6.91e-06
PA14_18720	motY	putative outer membrane protein precursor, OmpA family	10.1676	9.11e-06
PA14_65430	motB	chemotaxis protein MotB	10.1744	3.99e-06
PA14_69030	PA14_69030	conserved hypothetical protein	10.1998	3.36e-06
PA14_17140	yaeL	putative membrane-associated zinc metalloprotease	10.3311	3.21e-06
PA14_04920	ftsX	cell division ABC transporter, permease protein FtsX	10.3375	5.5e-07
PA14_04910	ftsE	cell division ATP-binding protein FtsE	10.4113	1.11e-06
PA14_50460	flgD	flagellar basal-body rod modification protein FlgD	10.421	1.87e-06
PA14_57470	PA14_57470	putative methyltransferases	10.61	2.81e-06
PA14_70580	PA14_70580	putative signal transduction protein	10.6448	4.08e-06
PA14_44680	smc	putative chromosome segregation protein	10.8781	3.3e-07
PA14_57490	PA14_57490	putative endonuclease	11.9861	3.3e-07
PA14_69020	PA14_69020	conserved hypothetical protein	13.3078	4.14e-09

## Sheet: Supplementary Table 2
Table S2. Full list of PA14 transposon mutants used in the current study. PA14 mutants from the PA14 transposon mutant collection (Liberati et al, 2006) with gene name, annotated gene function and the plate and well where the mutant was taken from in the collection.
PA14 ORF	Gene name	Gene function	Library plate	Well ID
PA14_00790	prlC	oligopeptidase A	PAMr_nr_mas_07_1	C3
PA14_01790	PA14_01790	conserved hypothetical protein	PAMr_nr_mas_07_2	D12
PA14_03800	oprE	anaerobically-induced outer membrane porin OprE precursor	PAMr_nr_mas_06_4	C12
PA14_04650	pfpI	protease PfpI	PAMr_nr_mas_12_1	C6
PA14_05580	PA14_05580	conserved hypothetical protein	PAMr_nr_mas_13_3	G7
PA14_09280	pchF	pyochelin synthetase PchF	PAMr_nr_mas_01_3	G5
PA14_16500	wspR	two component response regulator WspR	PAMr_nr_mas_03_3	H5
PA14_17140	yaeL	putative membrane-associated zinc metalloprotease	PAMr_nr_mas_13_4	E10
PA14_17140	yaeL	putative membrane-associated zinc metalloprotease	PAMr_nr_mas_15_2	C6
PA14_18720	motY	putative outer membrane protein precursor, OmpA family	PAMr_nr_mas_10_2	F2
PA14_22620	cyaB	adenylate cyclase CyaB	PAMr_nr_mas_12_4	D5
PA14_30650	gacA	response regulator GacA	PAMr_nr_mas_06_3	G12
PA14_30650	gacA	response regulator GacA	PAMr_nr_mas_15_3	F7
PA14_37060	cupA1	fimbrial subunit CupA1	PAMr_nr_mas_13_4	B6
PA14_41220	lon	Lon protease	PAMr_nr_mas_04_1	A9
PA14_43850	htpG	heat shock protein HtpG	PAMr_nr_mas_02_3	F7
PA14_43850	htpG	heat shock protein HtpG	PAMr_nr_mas_15_3	G2
PA14_44680	smc	putative chromosome segregation protein	PAMr_nr_mas_02_3	D7
PA14_44690	PA14_44690	putative transcriptional regulator, GntR family	PAMr_nr_mas_12_2	A5
PA14_44690	PA14_44690	putative transcriptional regulator, GntR family	PAMr_nr_mas_15_2	A9
PA14_45680	flhA	flagellar biosynthesis protein FlhA	PAMr_nr_mas_04_3	E1
PA14_45680	flhA	flagellar biosynthesis protein FlhA	PAMr_nr_mas_08_4	C7
PA14_50130	fliG	flagellar motor switch protein FliG	PAMr_nr_mas_05_1	H3
PA14_50140	fliF	Flagella M-ring outer membrane protein precursor	ExMr_nr_mas_01_1	B9
PA14_50140	fliF	Flagella M-ring outer membrane protein precursor	PAMr_nr_mas_08_1	C5
PA14_50140	fliF	Flagella M-ring outer membrane protein precursor	PAMr_nr_mas_09_4	G3
PA14_50460	flgD	flagellar basal-body rod modification protein FlgD	PAMr_nr_mas_04_2	E11
PA14_51410	pqsC	Quinolone signal biosynthesis protein PqsC	PAMr_nr_mas_15_1	D6
PA14_54430	algU	sigma factor AlgU	PAMr_nr_mas_09_3	C3
PA14_56790	PA14_56790	putative GGDEF domain/EAL domain protein	PAMr_nr_mas_12_3	H6
PA14_57490	PA14_57490	putative endonuclease	PAMr_nr_mas_06_2	F8
PA14_64230	retS	RetS (Regulator of Exopolysaccharide and Type III Secretion)	PAMr_nr_mas_01_4	C2
PA14_65430	motB	chemotaxis protein MotB	PAMr_nr_mas_07_1	C7
PA14_65450	motA	chemotaxis protein MotA	PAMr_nr_mas_03_2	E7
PA14_65450	motA	chemotaxis protein MotA	PAMr_nr_mas_12_3	D12
PA14_66340	PA14_66340	conserved hypothetical protein	PAMr_nr_mas_01_3	C6
PA14_66340	PA14_66340	conserved hypothetical protein	PAMr_nr_mas_14_4	B6
PA14_66580	PA14_66580	putative Type II secretory pathway protein	PAMr_nr_mas_02_2	D8
PA14_66580	PA14_66580	putative Type II secretory pathway protein	PAMr_nr_mas_09_2	H1
PA14_66580	PA14_66580	putative Type II secretory pathway protein	PAMr_nr_mas_14_4	C8
PA14_66790	hslU	heat shock protein HslU	PAMr_nr_mas_06_1	C10
PA14_68250	PA14_68250	probable two-component response regulator	PAMr_nr_mas_10_1	G10
PA14_69020	PA14_69020	conserved hypothetical protein	PAMr_nr_mas_06_3	A9
PA14_69030	PA14_69030	conserved hypothetical protein	PAMr_nr_mas_08_3	B2
PA14_69030	PA14_69030	conserved hypothetical protein	PAMr_nr_mas_08_3	B2
PA14_69900	PA14_69900	putative signal transduction protein	PAMr_nr_mas_01_1	G1
PA14_69900	PA14_69900	putative signal transduction protein	PAMr_nr_mas_15_1	B6
PA14_70580	PA14_70580	putative signal transduction protein	PAMr_nr_mas_01_2	A11
PA14_71780	PA14_71780	putative transcriptional regulator, RpiR family	PAMr_nr_mas_02_4	G8
PA14_72390	kinB	putative two-component sensor	PAMr_nr_mas_07_1	D4
PA14_72550	znuA	putative zinc ABC transporter, periplasmic zinc-binding protein	PAMr_nr_mas_06_1	C12
PA14_72580	znuC	zinc ABC transporter, ATP-binding protein ZnuC	PAMr_nr_mas_07_4	G11
PA14_72580	znuC	zinc ABC transporter, ATP-binding protein ZnuC	PAMr_nr_mas_10_2	A10
PA14_60260	pilR	two component response regulator PilR	PAMr_nr_mas_07_4	F6

## Sheet: Supplementary Table 3
Table S3. Enrichment analysis of genes that had a larger mutant population after selection for twitching motility in the TraDIS output. The KEGG database (Kanehisa et al, 2017) was used to identify pathways with more mutants in the TraDIS output (Table S1), and a hypergeometric test was used to quantify this enrichment (see Methods for details). 81 genes were selected as having significantly incr…
KEGG pathway ID	KEGG pathway name	Number of genes with increased mutant abundance	Number of genes in pathway	Number of genes not in pathway	p-value
path:pau02040	Flagellar assembly - Pseudomonas aeruginosa UCBPP-PA14	18	35	5005	2.53436e-24
path:pau02030	Bacterial chemotaxis - Pseudomonas aeruginosa UCBPP-PA14	9	46	4994	3.09765e-08
path:pau02020	Two-component system - Pseudomonas aeruginosa UCBPP-PA14	11	188	4852	0.000179359
path:pau01503	Cationic antimicrobial peptide (CAMP) resistance - Pseudomonas aeruginosa UCBPP-PA14	1	28	5012	0.365479
path:pau02010	ABC transporters - Pseudomonas aeruginosa UCBPP-PA14	3	191	4849	0.59862
path:pau00230	Purine metabolism - Pseudomonas aeruginosa UCBPP-PA14	1	76	4964	0.710813
path:pau03070	Bacterial secretion system - Pseudomonas aeruginosa UCBPP-PA14	1	101	4939	0.808523

## Sheet: Supplementary Table 4
Table S4. Enrichment analysis of genes that had a reduced mutant population after selection for twitching motility in the TraDIS output. KEGG database (Kanehisa et al, 2017) was used to identify pathways with fewer mutants in the TraDIS output (Table S1), and a hypergeometric test was used to quantify this enrichment (see Methods for details). 859 genes were selected as having significantly decre…
KEGG pathway ID	KEGG pathway name	Number of genes with decreased mutant abundance	Number of genes in pathway	Number of genes not in pathway	p-value
path:pau00622	Xylene degradation - Pseudomonas aeruginosa UCBPP-PA14	3	4	5036	0.0172296
path:pau00364	Fluorobenzoate degradation - Pseudomonas aeruginosa UCBPP-PA14	4	7	5033	0.0190077
path:pau02040	Flagellar assembly - Pseudomonas aeruginosa UCBPP-PA14	11	35	5005	0.026551
path:pau00350	Tyrosine metabolism - Pseudomonas aeruginosa UCBPP-PA14	9	27	5013	0.0297358
path:pau00480	Glutathione metabolism - Pseudomonas aeruginosa UCBPP-PA14	9	28	5012	0.0374121
path:pau03018	RNA degradation - Pseudomonas aeruginosa UCBPP-PA14	6	16	5024	0.0414215
path:pau01040	Biosynthesis of unsaturated fatty acids - Pseudomonas aeruginosa UCBPP-PA14	5	13	5027	0.0553903
path:pau01053	Biosynthesis of siderophore group nonribosomal peptides - Pseudomonas aeruginosa UCBPP-PA14	3	7	5033	0.101009
path:pau00362	Benzoate degradation - Pseudomonas aeruginosa UCBPP-PA14	9	34	5006	0.111212
path:pau00030	Pentose phosphate pathway - Pseudomonas aeruginosa UCBPP-PA14	7	25	5015	0.119177
path:pau00380	Tryptophan metabolism - Pseudomonas aeruginosa UCBPP-PA14	7	26	5014	0.140406
path:pau01220	Degradation of aromatic compounds - Pseudomonas aeruginosa UCBPP-PA14	7	27	5013	0.163313
path:pau00310	Lysine degradation - Pseudomonas aeruginosa UCBPP-PA14	5	18	5022	0.179728
path:pau03440	Homologous recombination - Pseudomonas aeruginosa UCBPP-PA14	6	24	5016	0.214031
path:pau00261	Monobactam biosynthesis - Pseudomonas aeruginosa UCBPP-PA14	3	10	5030	0.235233
path:pau00360	Phenylalanine metabolism - Pseudomonas aeruginosa UCBPP-PA14	6	25	5015	0.243985
path:pau00460	Cyanoamino acid metabolism - Pseudomonas aeruginosa UCBPP-PA14	3	11	5029	0.285238
path:pau03450	Non-homologous end-joining - Pseudomonas aeruginosa UCBPP-PA14	1	2	5038	0.311852
path:pau00332	Carbapenem biosynthesis - Pseudomonas aeruginosa UCBPP-PA14	1	2	5038	0.311852
path:pau00300	Lysine biosynthesis - Pseudomonas aeruginosa UCBPP-PA14	4	17	5023	0.326763
path:pau00190	Oxidative phosphorylation - Pseudomonas aeruginosa UCBPP-PA14	11	55	4985	0.330694
path:pau01503	Cationic antimicrobial peptide (CAMP) resistance - Pseudomonas aeruginosa UCBPP-PA14	6	28	5012	0.339502
path:pau00790	Folate biosynthesis - Pseudomonas aeruginosa UCBPP-PA14	5	23	5017	0.353313
path:pau00760	Nicotinate and nicotinamide metabolism - Pseudomonas aeruginosa UCBPP-PA14	4	18	5022	0.368773
path:pau03410	Base excision repair - Pseudomonas aeruginosa UCBPP-PA14	3	13	5027	0.386448
path:pau00903	Limonene and pinene degradation - Pseudomonas aeruginosa UCBPP-PA14	2	8	5032	0.407138
path:pau00930	Caprolactam degradation - Pseudomonas aeruginosa UCBPP-PA14	2	8	5032	0.407138
path:pau00592	alpha-Linolenic acid metabolism - Pseudomonas aeruginosa UCBPP-PA14	1	3	5037	0.429184
path:pau00623	Toluene degradation - Pseudomonas aeruginosa UCBPP-PA14	1	3	5037	0.429184
path:pau00071	Fatty acid degradation - Pseudomonas aeruginosa UCBPP-PA14	6	33	5007	0.502417
path:pau00052	Galactose metabolism - Pseudomonas aeruginosa UCBPP-PA14	1	4	5036	0.52653
path:pau00072	Synthesis and degradation of ketone bodies - Pseudomonas aeruginosa UCBPP-PA14	2	10	5030	0.528727
path:pau02030	Bacterial chemotaxis - Pseudomonas aeruginosa UCBPP-PA14	8	46	4994	0.536245
path:pau00230	Purine metabolism - Pseudomonas aeruginosa UCBPP-PA14	13	76	4964	0.542415
path:pau00643	Styrene degradation - Pseudomonas aeruginosa UCBPP-PA14	2	11	5029	0.582835
path:pau00281	Geraniol degradation - Pseudomonas aeruginosa UCBPP-PA14	4	24	5016	0.604072
path:pau00401	Novobiocin biosynthesis - Pseudomonas aeruginosa UCBPP-PA14	1	5	5035	0.607291
path:pau00361	Chlorocyclohexane and chlorobenzene degradation - Pseudomonas aeruginosa UCBPP-PA14	1	5	5035	0.607291
path:pau00627	Aminobenzoate degradation - Pseudomonas aeruginosa UCBPP-PA14	3	18	5022	0.614178
path:pau00500	Starch and sucrose metabolism - Pseudomonas aeruginosa UCBPP-PA14	3	18	5022	0.614178
path:pau00330	Arginine and proline metabolism - Pseudomonas aeruginosa UCBPP-PA14	7	45	4995	0.666423
path:pau02020	Two-component system - Pseudomonas aeruginosa UCBPP-PA14	30	188	4852	0.686923
path:pau00650	Butanoate metabolism - Pseudomonas aeruginosa UCBPP-PA14	6	40	5000	0.699284
path:pau01501	beta-Lactam resistance - Pseudomonas aeruginosa UCBPP-PA14	4	27	5013	0.699694
path:pau00550	Peptidoglycan biosynthesis - Pseudomonas aeruginosa UCBPP-PA14	3	21	5019	0.720352
path:pau01212	Fatty acid metabolism - Pseudomonas aeruginosa UCBPP-PA14	7	49	4991	0.753344
path:pau00520	Amino sugar and nucleotide sugar metabolism - Pseudomonas aeruginosa UCBPP-PA14	4	29	5011	0.753516
path:pau01120	Microbial metabolism in diverse environments - Pseudomonas aeruginosa UCBPP-PA14	42	269	4771	0.763208
path:pau00521	Streptomycin biosynthesis - Pseudomonas aeruginosa UCBPP-PA14	1	8	5032	0.775973
path:pau03420	Nucleotide excision repair - Pseudomonas aeruginosa UCBPP-PA14	1	8	5032	0.775973
path:pau00051	Fructose and mannose metabolism - Pseudomonas aeruginosa UCBPP-PA14	2	16	5024	0.784801
path:pau00340	Histidine metabolism - Pseudomonas aeruginosa UCBPP-PA14	3	24	5016	0.802313
path:pau00860	Porphyrin and chlorophyll metabolism - Pseudomonas aeruginosa UCBPP-PA14	6	45	4995	0.803245
path:pau03030	DNA replication - Pseudomonas aeruginosa UCBPP-PA14	2	17	5023	0.813004
path:pau01502	Vancomycin resistance - Pseudomonas aeruginosa UCBPP-PA14	1	9	5031	0.814216
path:pau01210	2-Oxocarboxylic acid metabolism - Pseudomonas aeruginosa UCBPP-PA14	4	32	5008	0.819875
path:pau02010	ABC transporters - Pseudomonas aeruginosa UCBPP-PA14	28	191	4849	0.839301
path:pau00061	Fatty acid biosynthesis - Pseudomonas aeruginosa UCBPP-PA14	3	26	5014	0.844942
path:pau00450	Selenocompound metabolism - Pseudomonas aeruginosa UCBPP-PA14	1	10	5030	0.845937
path:pau00564	Glycerophospholipid metabolism - Pseudomonas aeruginosa UCBPP-PA14	3	27	5013	0.863098
path:pau00770	Pantothenate and CoA biosynthesis - Pseudomonas aeruginosa UCBPP-PA14	2	20	5020	0.878786
path:pau00630	Glyoxylate and dicarboxylate metabolism - Pseudomonas aeruginosa UCBPP-PA14	7	58	4982	0.886892
path:pau00240	Pyrimidine metabolism - Pseudomonas aeruginosa UCBPP-PA14	5	44	4996	0.891726
path:pau00780	Biotin metabolism - Pseudomonas aeruginosa UCBPP-PA14	2	21	5019	0.895463
path:pau00010	Glycolysis / Gluconeogenesis - Pseudomonas aeruginosa UCBPP-PA14	4	37	5003	0.897369
path:pau00620	Pyruvate metabolism - Pseudomonas aeruginosa UCBPP-PA14	7	60	4980	0.906449
path:pau00220	Arginine biosynthesis - Pseudomonas aeruginosa UCBPP-PA14	3	30	5010	0.90681
path:pau00910	Nitrogen metabolism - Pseudomonas aeruginosa UCBPP-PA14	4	38	5002	0.908767
path:pau00561	Glycerolipid metabolism - Pseudomonas aeruginosa UCBPP-PA14	1	13	5027	0.912166
path:pau00660	C5-Branched dibasic acid metabolism - Pseudomonas aeruginosa UCBPP-PA14	1	13	5027	0.912166
path:pau00020	Citrate cycle (TCA cycle) - Pseudomonas aeruginosa UCBPP-PA14	3	34	5006	0.945431
path:pau00900	Terpenoid backbone biosynthesis - Pseudomonas aeruginosa UCBPP-PA14	1	16	5024	0.949943
path:pau00130	Ubiquinone and other terpenoid-quinone biosynthesis - Pseudomonas aeruginosa UCBPP-PA14	1	16	5024	0.949943
path:pau00410	beta-Alanine metabolism - Pseudomonas aeruginosa UCBPP-PA14	2	27	5013	0.958212
path:pau04122	Sulfur relay system - Pseudomonas aeruginosa UCBPP-PA14	1	18	5022	0.965598
path:pau03070	Bacterial secretion system - Pseudomonas aeruginosa UCBPP-PA14	11	101	4939	0.96957
path:pau03430	Mismatch repair - Pseudomonas aeruginosa UCBPP-PA14	1	19	5021	0.971483
path:pau00640	Propanoate metabolism - Pseudomonas aeruginosa UCBPP-PA14	3	41	4999	0.979633
path:pau00270	Cysteine and methionine metabolism - Pseudomonas aeruginosa UCBPP-PA14	2	32	5008	0.981097
path:pau00540	Lipopolysaccharide biosynthesis - Pseudomonas aeruginosa UCBPP-PA14	1	22	5018	0.98376
path:pau00920	Sulfur metabolism - Pseudomonas aeruginosa UCBPP-PA14	3	49	4991	0.993771
path:pau01200	Carbon metabolism - Pseudomonas aeruginosa UCBPP-PA14	12	129	4911	0.996069
path:pau03010	Ribosome - Pseudomonas aeruginosa UCBPP-PA14	3	67	4973	0.999629
path:pau01130	Biosynthesis of antibiotics - Pseudomonas aeruginosa UCBPP-PA14	23	239	4801	0.999693
path:pau01230	Biosynthesis of amino acids - Pseudomonas aeruginosa UCBPP-PA14	11	146	4894	0.999784
path:pau01110	Biosynthesis of secondary metabolites - Pseudomonas aeruginosa UCBPP-PA14	34	341	4699	0.999951
path:pau01100	Metabolic pathways - Pseudomonas aeruginosa UCBPP-PA14	94	787	4253	0.999993
path:pau00970	Aminoacyl-tRNA biosynthesis - Pseudomonas aeruginosa UCBPP-PA14	1	86	4954	1
